# Supplementary material for: (E)-4-Amino-N-(1,2-dihydro­pyridin-2-yl­idene)benzene­sulfonamide nitro­methane monosolvate
Source: Acta Crystallogr Sect E Struct Rep Online. 2012 Mar 10;68(Pt 4):o1030. doi: 10.1107/S1600536812009865 (PMC3343993; doi:10.1107/S1600536812009865)
Supplement: Supplementary file 1 [file e-68-o1030-sup1.cif]

##############################################################################
#                                                                            #
# This CIF contains the data in a paper accepted for publication in          #
# Acta Crystallographica Section E. It conforms to the requirements of       #
# Notes for Authors for Acta Crystallographica Section E, and has been       #
# peer reviewed under the auspices of the IUCr Commission on Journals.       #
#                                                                            #
# Full details of the Crystallographic Information File format               #
# are given in the paper "The Crystallographic Information File (CIF):       #
# a New Standard Archive File for Crystallography" by S. R. Hall, F. H.      #
# Allen and I. D. Brown [Acta Cryst. (1991), A47, 655-685].                  #
#                                                                            #
# The current version of the core CIF dictionary is obtainable from          #
# ftp://ftp.iucr.org/pub/cif_core.dic.                                       #
#                                                                            #
# Software is freely available for graphical display of the structure(s)     #
# in this CIF. For information consult the CIF software page                 #
# http://www.iucr.org/resources/cif/software.                                #
#                                                                            #
# This file may be used for bona fide research purposes within the           #
# scientific community so long as proper attribution is given to the journal # 
# article from which it was obtained.                                        #
#                                                                            #
##############################################################################
data_global
_audit_creation_method     'form.cif (version 2.0)'
_journal_data_validation_number     ?
_journal_date_recd_electronic     2012-02-27
_journal_date_accepted     2012-03-06
_journal_name_full     'Acta Crystallographica, Section E'
_journal_year     2012
_journal_volume     68
_journal_issue      4
_journal_page_first     o1030
_journal_page_last     o1030
_journal_paper_category     QO
_journal_paper_doi     10.1107/S1600536812009865
_journal_coeditor_code     HB6660
_publ_contact_author_name     'Prof. Fun, Hoong-Kun'
_publ_contact_author_address
;
      X-ray Crystallography Unit
      School of Physics
      Universiti Sains Malaysia
      11800 USM, Penang
      MALAYSIA
;
_publ_contact_author_email     'hkfun@usm.my'
_publ_contact_author_fax     '604 6579150'
_publ_contact_author_phone     '604 6533652'
_publ_section_title
;
(<i>E</i>)-4-Amino-<i>N</i>-(1,2-dihydropyridin-2-ylidene)benzenesulfonamide
nitromethane monosolvate
;
loop_
    _publ_author_name
    _publ_author_footnote
    _publ_author_address
    'Mostafa M. Ghorab' ?
;
     Medicinal, Aromatic and Poisonous Plants Research Center (MAPPRC)
     College of Pharmacy
     King Saud University
     PO Box 2457, Riyadh 11451
     Saudi Arabia
;
    'Mansour S. Al-Said' ?
;
     Medicinal, Aromatic and Poisonous Plants Research Center (MAPPRC)
     College of Pharmacy
     King Saud University
     PO Box 2457, Riyadh 11451
     Saudi Arabia
;
    'Hazem A. Ghabbour' ?
;
     Department of Pharmaceutical Chemistry
     College of Pharmacy, King Saud University
     PO Box 2457
     Riyadh 11451
     Saudi Arabia
;
    'Suchada Chantrapromma'
;
      Thomson Reuters ResearcherID: A-5085-2009.
;
;     Crystal Materials Research Unit
      Department of Chemistry
      Faculty of Science
      Prince of Songkla University
      Hat-Yai, Songkhla 90112
      Thailand
;
    'Hoong-Kun Fun'
;
      College of Pharmacy (Visiting Professor), King Saud University,
      PO Box 2457, Riyadh 11451, Saudi Arabia.
      Thomson Reuters ResearcherID: A-3561-2009.
;
;
      X-ray Crystallography Unit
      School of Physics
      Universiti Sains Malaysia
      11800 USM, Penang
      Malaysia
;
data_I
_audit_creation_method     SHELXL-97
_chemical_name_systematic
;
(<i>E</i>)-4-Amino-<i>N</i>-(1,2-dihydropyridin-2-ylidene)benzenesulfonamide
nitromethane monosolvate
;
_chemical_name_common
;
;
_chemical_formula_moiety     'C11 H11 N3 O2 S, C H3 N O2'
_chemical_formula_sum     'C12 H14 N4 O4 S'
_chemical_formula_iupac     'C11 H11 N3 O2 S, C H3 N O2'
_chemical_formula_weight     310.34
_chemical_melting_point_gt     ?
_chemical_melting_point_lt     ?
_symmetry_cell_setting     orthorhombic
_symmetry_space_group_name_H-M     'P b c a'
_symmetry_space_group_name_Hall     '-P 2ac 2ab'
loop_
    _symmetry_equiv_pos_as_xyz
    'x, y, z'
    '-x+1/2, -y, z+1/2'
    '-x, y+1/2, -z+1/2'
    'x+1/2, -y+1/2, -z'
    '-x, -y, -z'
    'x-1/2, y, -z-1/2'
    'x, -y-1/2, z-1/2'
    '-x-1/2, y-1/2, z'
_cell_length_a     10.5179(3)
_cell_length_b     12.4857(3)
_cell_length_c     22.7237(6)
_cell_angle_alpha     90.00
_cell_angle_beta     90.00
_cell_angle_gamma     90.00
_cell_volume     2984.15(14)
_cell_formula_units_Z     8
_cell_measurement_reflns_used     2799
_cell_measurement_theta_min     5.73
_cell_measurement_theta_max     71.56
_cell_measurement_temperature     296(2)
_exptl_crystal_description     Block
_exptl_crystal_colour     Pink
_exptl_crystal_size_max     0.54
_exptl_crystal_size_mid     0.43
_exptl_crystal_size_min     0.31
_exptl_crystal_density_diffrn     1.381
_exptl_crystal_density_meas     ?
_exptl_crystal_density_method     'not measured'
_exptl_crystal_F_000     1296
_exptl_absorpt_coefficient_mu     2.136
_exptl_absorpt_correction_type     multi-scan
_exptl_absorpt_process_details     '(SADABS; Bruker, 2009)'
_exptl_absorpt_correction_T_min     0.3918
_exptl_absorpt_correction_T_max     0.5536
_exptl_special_details     ?
_diffrn_ambient_temperature     296(2)
_diffrn_radiation_type     CuK\a
_diffrn_radiation_wavelength     1.54178
_diffrn_radiation_source     'fine-focus sealed tube'
_diffrn_radiation_monochromator     graphite
_diffrn_measurement_device_type     'Bruker SMART APEXII CCD'
_diffrn_measurement_method     '\f and \w scans'
_diffrn_detector_area_resol_mean     .
_diffrn_reflns_number     14569
_diffrn_reflns_av_R_equivalents     0.0617
_diffrn_reflns_av_sigmaI/netI     0.0443
_diffrn_reflns_theta_min     5.73
_diffrn_reflns_theta_max     71.56
_diffrn_reflns_theta_full     71.56
_diffrn_measured_fraction_theta_max     0.964
_diffrn_measured_fraction_theta_full     0.963
_diffrn_reflns_limit_h_min     -11
_diffrn_reflns_limit_h_max     10
_diffrn_reflns_limit_k_min     -15
_diffrn_reflns_limit_k_max     15
_diffrn_reflns_limit_l_min     -27
_diffrn_reflns_limit_l_max     27
_diffrn_standards_number     0
_diffrn_standards_interval_count     .
_diffrn_standards_interval_time     .
_diffrn_standards_decay_%     ?
_refine_special_details
;
 Refinement of F^2^ against ALL reflections.  The weighted R-factor wR and
 goodness of fit S are based on F^2^, conventional R-factors R are based
 on F, with F set to zero for negative F^2^. The threshold expression of
 F^2^ > 2sigma(F^2^) is used only for calculating R-factors(gt) etc. and is
 not relevant to the choice of reflections for refinement.  R-factors based
 on F^2^ are statistically about twice as large as those based on F, and R-
 factors based on ALL data will be even larger.
;
_reflns_number_total     2799
_reflns_number_gt     2386
_reflns_threshold_expression     I>2\s(I)
_refine_ls_structure_factor_coef     Fsqd
_refine_ls_matrix_type     full
_refine_ls_R_factor_all     0.0512
_refine_ls_R_factor_gt     0.0445
_refine_ls_wR_factor_gt     0.1387
_refine_ls_wR_factor_ref     0.1442
_refine_ls_goodness_of_fit_ref     1.073
_refine_ls_restrained_S_all     1.073
_refine_ls_number_reflns     2799
_refine_ls_number_parameters     196
_refine_ls_number_restraints     0
_refine_ls_hydrogen_treatment     mixed
_refine_ls_weighting_scheme     calc
_refine_ls_weighting_details
         'calc w=1/[\s^2^(Fo^2^)+(0.0843P)^2^+0.5181P] where P=(Fo^2^+2Fc^2^)/3'
_atom_sites_solution_hydrogens     geom
_atom_sites_solution_primary     direct
_atom_sites_solution_secondary     difmap
_refine_ls_shift/su_max     0.001
_refine_ls_shift/su_mean     0.001
_refine_diff_density_max     0.251
_refine_diff_density_min     -0.423
_refine_ls_extinction_method     'SHELXTL (Sheldrick, 2008)'
_refine_ls_extinction_coef     0.0022(3)
_refine_ls_extinction_expression
                                  'Fc^*^=kFc[1+0.001xFc^2^\l^3^/sin(2\q)]^-1/4^'
loop_
    _atom_type_symbol
    _atom_type_description
    _atom_type_scat_dispersion_real
    _atom_type_scat_dispersion_imag
    _atom_type_scat_source
    'C' 'C' 0.0181 0.0091
                         'International Tables Vol C Tables 4.2.6.8 and 6.1.1.4'
    'H' 'H' 0.0000 0.0000
                         'International Tables Vol C Tables 4.2.6.8 and 6.1.1.4'
    'N' 'N' 0.0311 0.0180
                         'International Tables Vol C Tables 4.2.6.8 and 6.1.1.4'
    'O' 'O' 0.0492 0.0322
                         'International Tables Vol C Tables 4.2.6.8 and 6.1.1.4'
    'S' 'S' 0.3331 0.5567
                         'International Tables Vol C Tables 4.2.6.8 and 6.1.1.4'
_computing_data_collection     'APEX2 (Bruker, 2009)'
_computing_cell_refinement     'SAINT (Bruker, 2009)'
_computing_data_reduction     'SAINT (Bruker, 2009)'
_computing_structure_solution     'SHELXTL (Sheldrick, 2008)'
_computing_structure_refinement     'SHELXTL (Sheldrick, 2008)'
_computing_molecular_graphics     'SHELXTL (Sheldrick, 2008)'
_computing_publication_material
                             'SHELXTL (Sheldrick, 2008) and PLATON (Spek, 2009)'
loop_
    _atom_site_type_symbol
    _atom_site_label
    _atom_site_fract_x
    _atom_site_fract_y
    _atom_site_fract_z
    _atom_site_U_iso_or_equiv
    _atom_site_adp_type
    _atom_site_calc_flag
    _atom_site_refinement_flags
    _atom_site_occupancy
    _atom_site_symmetry_multiplicity
    _atom_site_disorder_assembly
    _atom_site_disorder_group
    S S1 0.03202(5) 0.52678(4) 0.13912(2) 0.0537(2) Uani d . 1 1 . .
    O O1 -0.04470(16) 0.62229(11) 0.13586(7) 0.0664(4) Uani d . 1 1 . .
    O O2 0.14832(16) 0.53613(12) 0.17203(7) 0.0696(4) Uani d . 1 1 . .
    N N1 0.05275(16) 0.49231(13) 0.07212(8) 0.0549(4) Uani d . 1 1 . .
    N N2 -0.27661(19) 0.18108(17) 0.24298(10) 0.0806(6) Uani d . 1 1 . .
    H H1N2 -0.2408 0.1417 0.2699 0.097 Uiso d R 1 1 . .
    H H2N2 -0.3364 0.1534 0.2213 0.097 Uiso d R 1 1 . .
    N N3 0.13565(17) 0.39072(14) -0.00078(8) 0.0587(4) Uani d . 1 1 . .
    H H1N3 0.082(2) 0.4266(17) -0.0216(10) 0.054(6) Uiso d . 1 1 . .
    C C1 -0.05963(18) 0.42658(14) 0.17206(8) 0.0499(4) Uani d . 1 1 . .
    C C2 -0.1786(2) 0.40208(16) 0.14851(9) 0.0547(5) Uani d . 1 1 . .
    H H2A -0.2093 0.4405 0.1165 0.066 Uiso calc R 1 1 . .
    C C3 -0.2504(2) 0.32171(17) 0.17237(9) 0.0576(5) Uani d . 1 1 . .
    H H3A -0.3299 0.3063 0.1565 0.069 Uiso calc R 1 1 . .
    C C4 -0.20549(19) 0.26212(16) 0.22053(9) 0.0567(5) Uani d . 1 1 . .
    C C5 -0.0891(2) 0.29027(18) 0.24482(9) 0.0628(5) Uani d . 1 1 . .
    H H5A -0.0599 0.2542 0.2780 0.075 Uiso calc R 1 1 . .
    C C6 -0.0163(2) 0.37042(17) 0.22084(9) 0.0576(5) Uani d . 1 1 . .
    H H6A 0.0623 0.3871 0.2373 0.069 Uiso calc R 1 1 . .
    C C7 0.13465(18) 0.41433(15) 0.05728(9) 0.0530(4) Uani d . 1 1 . .
    C C8 0.2136(2) 0.3168(2) -0.02582(12) 0.0741(6) Uani d . 1 1 . .
    H H8A 0.2104 0.3049 -0.0662 0.089 Uiso calc R 1 1 . .
    C C9 0.2955(3) 0.2609(2) 0.00786(14) 0.0855(8) Uani d . 1 1 . .
    H H9A 0.3498 0.2106 -0.0088 0.103 Uiso calc R 1 1 . .
    C C10 0.2968(3) 0.2799(2) 0.06752(14) 0.0857(8) Uani d . 1 1 . .
    H H10A 0.3523 0.2413 0.0913 0.103 Uiso calc R 1 1 . .
    C C11 0.2185(2) 0.35419(18) 0.09265(11) 0.0708(6) Uani d . 1 1 . .
    H H11A 0.2205 0.3651 0.1331 0.085 Uiso calc R 1 1 . .
    O O3 0.0798(3) 0.0856(2) 0.04675(11) 0.1239(9) Uani d . 1 1 . .
    O O4 -0.0699(2) -0.0317(2) 0.06434(11) 0.1120(8) Uani d . 1 1 . .
    N N4 0.0045(3) 0.0378(3) 0.08153(15) 0.1093(9) Uani d . 1 1 . .
    C C12 0.0102(4) 0.0684(4) 0.14512(17) 0.1265(14) Uani d . 1 1 . .
    H H12A -0.0722 0.0921 0.1578 0.190 Uiso calc R 1 1 . .
    H H12B 0.0706 0.1253 0.1503 0.190 Uiso calc R 1 1 . .
    H H12C 0.0358 0.0076 0.1681 0.190 Uiso calc R 1 1 . .
loop_
    _atom_site_aniso_label
    _atom_site_aniso_U_11
    _atom_site_aniso_U_22
    _atom_site_aniso_U_33
    _atom_site_aniso_U_12
    _atom_site_aniso_U_13
    _atom_site_aniso_U_23
    S1 0.0566(4) 0.0492(3) 0.0551(3) -0.00291(18) -0.00473(19) -0.00030(17)
    O1 0.0793(11) 0.0487(8) 0.0712(10) 0.0061(7) 0.0029(7) 0.0001(6)
    O2 0.0653(10) 0.0710(9) 0.0724(10) -0.0133(7) -0.0152(8) -0.0063(7)
    N1 0.0541(9) 0.0559(8) 0.0546(9) 0.0045(7) -0.0008(7) 0.0066(7)
    N2 0.0624(12) 0.0869(13) 0.0923(15) -0.0077(10) -0.0068(10) 0.0371(11)
    N3 0.0544(10) 0.0631(9) 0.0587(10) 0.0083(8) -0.0006(8) 0.0047(8)
    C1 0.0513(10) 0.0518(9) 0.0464(9) 0.0002(8) -0.0059(7) -0.0004(7)
    C2 0.0549(11) 0.0588(10) 0.0505(10) 0.0017(8) -0.0082(8) 0.0071(8)
    C3 0.0479(10) 0.0659(11) 0.0589(11) -0.0003(8) -0.0077(8) 0.0038(9)
    C4 0.0494(10) 0.0626(10) 0.0580(11) 0.0039(9) 0.0040(8) 0.0082(8)
    C5 0.0618(13) 0.0740(12) 0.0525(10) 0.0043(10) -0.0075(9) 0.0153(9)
    C6 0.0546(11) 0.0663(11) 0.0518(11) -0.0017(9) -0.0110(8) 0.0050(8)
    C7 0.0476(10) 0.0520(9) 0.0595(11) -0.0021(8) -0.0016(8) 0.0072(8)
    C8 0.0688(14) 0.0791(14) 0.0744(14) 0.0156(12) 0.0052(11) -0.0043(11)
    C9 0.0784(17) 0.0795(15) 0.0985(19) 0.0293(14) 0.0006(14) -0.0035(14)
    C10 0.0832(17) 0.0737(14) 0.100(2) 0.0258(13) -0.0213(15) 0.0060(13)
    C11 0.0739(15) 0.0672(12) 0.0712(14) 0.0110(11) -0.0150(11) 0.0046(10)
    O3 0.1205(18) 0.148(2) 0.1029(17) -0.0638(17) 0.0212(14) -0.0115(15)
    O4 0.0996(15) 0.141(2) 0.0955(15) -0.0502(15) 0.0236(13) -0.0211(13)
    N4 0.0867(17) 0.139(2) 0.103(2) -0.0042(17) 0.0109(16) -0.0112(17)
    C12 0.122(3) 0.169(4) 0.089(2) -0.013(3) 0.004(2) -0.033(2)
_geom_special_details
;
 All esds (except the esd in the dihedral angle between two l.s. planes)
 are estimated using the full covariance matrix.  The cell esds are taken
 into account individually in the estimation of esds in distances, angles
 and torsion angles; correlations between esds in cell parameters are only
 used when they are defined by crystal symmetry.  An approximate (isotropic)
 treatment of cell esds is used for estimating esds involving l.s. planes.
;
loop_
    _geom_bond_atom_site_label_1
    _geom_bond_atom_site_label_2
    _geom_bond_site_symmetry_2
    _geom_bond_distance
    _geom_bond_publ_flag
    S1 O2 . 1.4384(16) ?
    S1 O1 . 1.4418(15) ?
    S1 N1 . 1.5971(18) ?
    S1 C1 . 1.7477(19) ?
    N1 C7 . 1.343(3) ?
    N2 C4 . 1.358(3) ?
    N2 H1N2 . 0.8700 ?
    N2 H2N2 . 0.8699 ?
    N3 C7 . 1.352(3) ?
    N3 C8 . 1.359(3) ?
    N3 H1N3 . 0.86(2) ?
    C1 C6 . 1.389(3) ?
    C1 C2 . 1.395(3) ?
    C2 C3 . 1.368(3) ?
    C2 H2A . 0.9300 ?
    C3 C4 . 1.405(3) ?
    C3 H3A . 0.9300 ?
    C4 C5 . 1.388(3) ?
    C5 C6 . 1.373(3) ?
    C5 H5A . 0.9300 ?
    C6 H6A . 0.9300 ?
    C7 C11 . 1.410(3) ?
    C8 C9 . 1.347(4) ?
    C8 H8A . 0.9300 ?
    C9 C10 . 1.377(4) ?
    C9 H9A . 0.9300 ?
    C10 C11 . 1.365(4) ?
    C10 H10A . 0.9300 ?
    C11 H11A . 0.9300 ?
    O3 N4 . 1.268(4) ?
    O4 N4 . 1.232(4) ?
    N4 C12 . 1.496(5) ?
    C12 H12A . 0.9600 ?
    C12 H12B . 0.9600 ?
    C12 H12C . 0.9600 ?
loop_
    _geom_angle_atom_site_label_1
    _geom_angle_atom_site_label_2
    _geom_angle_atom_site_label_3
    _geom_angle_site_symmetry_1
    _geom_angle_site_symmetry_3
    _geom_angle
    _geom_angle_publ_flag
    O2 S1 O1 . . 115.82(10) ?
    O2 S1 N1 . . 113.66(10) ?
    O1 S1 N1 . . 104.49(9) ?
    O2 S1 C1 . . 107.73(10) ?
    O1 S1 C1 . . 107.78(9) ?
    N1 S1 C1 . . 106.90(9) ?
    C7 N1 S1 . . 121.49(14) ?
    C4 N2 H1N2 . . 116.5 ?
    C4 N2 H2N2 . . 118.8 ?
    H1N2 N2 H2N2 . . 119.1 ?
    C7 N3 C8 . . 124.15(19) ?
    C7 N3 H1N3 . . 114.7(15) ?
    C8 N3 H1N3 . . 121.1(16) ?
    C6 C1 C2 . . 119.35(18) ?
    C6 C1 S1 . . 121.47(15) ?
    C2 C1 S1 . . 119.17(15) ?
    C3 C2 C1 . . 120.26(18) ?
    C3 C2 H2A . . 119.9 ?
    C1 C2 H2A . . 119.9 ?
    C2 C3 C4 . . 120.77(19) ?
    C2 C3 H3A . . 119.6 ?
    C4 C3 H3A . . 119.6 ?
    N2 C4 C5 . . 121.67(19) ?
    N2 C4 C3 . . 120.14(19) ?
    C5 C4 C3 . . 118.18(19) ?
    C6 C5 C4 . . 121.24(18) ?
    C6 C5 H5A . . 119.4 ?
    C4 C5 H5A . . 119.4 ?
    C5 C6 C1 . . 120.10(19) ?
    C5 C6 H6A . . 119.9 ?
    C1 C6 H6A . . 119.9 ?
    N1 C7 N3 . . 114.09(17) ?
    N1 C7 C11 . . 130.1(2) ?
    N3 C7 C11 . . 115.81(19) ?
    C9 C8 N3 . . 120.0(2) ?
    C9 C8 H8A . . 120.0 ?
    N3 C8 H8A . . 120.0 ?
    C8 C9 C10 . . 118.4(2) ?
    C8 C9 H9A . . 120.8 ?
    C10 C9 H9A . . 120.8 ?
    C11 C10 C9 . . 121.5(2) ?
    C11 C10 H10A . . 119.2 ?
    C9 C10 H10A . . 119.2 ?
    C10 C11 C7 . . 120.0(2) ?
    C10 C11 H11A . . 120.0 ?
    C7 C11 H11A . . 120.0 ?
    O4 N4 O3 . . 122.0(3) ?
    O4 N4 C12 . . 120.8(3) ?
    O3 N4 C12 . . 117.2(3) ?
    N4 C12 H12A . . 109.5 ?
    N4 C12 H12B . . 109.5 ?
    H12A C12 H12B . . 109.5 ?
    N4 C12 H12C . . 109.5 ?
    H12A C12 H12C . . 109.5 ?
    H12B C12 H12C . . 109.5 ?
loop_
    _geom_torsion_atom_site_label_1
    _geom_torsion_atom_site_label_2
    _geom_torsion_atom_site_label_3
    _geom_torsion_atom_site_label_4
    _geom_torsion_site_symmetry_1
    _geom_torsion_site_symmetry_2
    _geom_torsion_site_symmetry_3
    _geom_torsion_site_symmetry_4
    _geom_torsion
    _geom_torsion_publ_flag
    O2 S1 N1 C7 . . . . 43.60(19) ?
    O1 S1 N1 C7 . . . . 170.79(16) ?
    C1 S1 N1 C7 . . . . -75.12(17) ?
    O2 S1 C1 C6 . . . . -0.9(2) ?
    O1 S1 C1 C6 . . . . -126.50(18) ?
    N1 S1 C1 C6 . . . . 121.65(17) ?
    O2 S1 C1 C2 . . . . 179.59(16) ?
    O1 S1 C1 C2 . . . . 53.96(18) ?
    N1 S1 C1 C2 . . . . -57.89(18) ?
    C6 C1 C2 C3 . . . . -1.6(3) ?
    S1 C1 C2 C3 . . . . 177.94(16) ?
    C1 C2 C3 C4 . . . . -0.5(3) ?
    C2 C3 C4 N2 . . . . -178.6(2) ?
    C2 C3 C4 C5 . . . . 2.9(3) ?
    N2 C4 C5 C6 . . . . 178.2(2) ?
    C3 C4 C5 C6 . . . . -3.3(3) ?
    C4 C5 C6 C1 . . . . 1.3(3) ?
    C2 C1 C6 C5 . . . . 1.2(3) ?
    S1 C1 C6 C5 . . . . -178.33(17) ?
    S1 N1 C7 N3 . . . . 176.39(14) ?
    S1 N1 C7 C11 . . . . -3.6(3) ?
    C8 N3 C7 N1 . . . . 178.0(2) ?
    C8 N3 C7 C11 . . . . -2.0(3) ?
    C7 N3 C8 C9 . . . . 0.8(4) ?
    N3 C8 C9 C10 . . . . 0.6(4) ?
    C8 C9 C10 C11 . . . . -0.6(5) ?
    C9 C10 C11 C7 . . . . -0.7(4) ?
    N1 C7 C11 C10 . . . . -178.1(2) ?
    N3 C7 C11 C10 . . . . 1.9(3) ?
loop_
    _geom_hbond_atom_site_label_D
    _geom_hbond_atom_site_label_H
    _geom_hbond_atom_site_label_A
    _geom_hbond_site_symmetry_A
    _geom_hbond_distance_DH
    _geom_hbond_distance_HA
    _geom_hbond_distance_DA
    _geom_hbond_angle_DHA
    _geom_hbond_publ_flag
    N2 H1N2 O2 3_545 0.87 2.10 2.971(3) 174 y
    N2 H2N2 O1 8_555 0.87 2.34 3.162(3) 157 y
    N3 H1N3 N1 5_565 0.86(2) 2.09(2) 2.948(2) 178(2) y
    C8 H8A O1 5_565 0.93 2.52 3.160(3) 126 y
_iucr_refine_instructions_details
;
TITL mg4 in Pbca
CELL 1.54178  10.5179  12.4857  22.7237  90.000  90.000  90.000
ZERR    6.00   0.0003   0.0003   0.0006   0.000   0.000   0.000
LATT  1
SYMM 0.5-X, -Y, 0.5+Z
SYMM -X, 0.5+Y, 0.5-Z
SYMM 0.5+X, 0.5-Y, -Z
SFAC C H N O S
UNIT 96 112 32 32 8
TEMP 23.000
L.S. 10
BOND $H
FMAP 2 1 60
SIZE 0.314 0.430 0.540
PLAN 20
ACTA
CONF
rem DFIX 0.870 0.001 N3 H1N3 N3 H2N3
WGHT    0.084300    0.518100
EXTI    0.002181
FVAR       0.39824
S1    5    0.032019    0.526778    0.139118    11.00000    0.05665    0.04924 =
         0.05510   -0.00030   -0.00473   -0.00291
O1    4   -0.044703    0.622294    0.135857    11.00000    0.07931    0.04874 =
         0.07124    0.00005    0.00294    0.00608
O2    4    0.148318    0.536130    0.172025    11.00000    0.06533    0.07099 =
         0.07242   -0.00625   -0.01516   -0.01326
N1    3    0.052754    0.492311    0.072119    11.00000    0.05408    0.05593 =
         0.05460    0.00664   -0.00078    0.00449
N2    3   -0.276613    0.181077    0.242984    11.00000    0.06244    0.08688 =
         0.09235    0.03712   -0.00678   -0.00767
AFIX   3
H1N2  2   -0.240762    0.141737    0.269875    11.00000   -1.20000
H2N2  2   -0.336413    0.153417    0.221344    11.00000   -1.20000
AFIX   0
N3    3    0.135648    0.390721   -0.000776    11.00000    0.05438    0.06308 =
         0.05866    0.00469   -0.00065    0.00831
H1N3  2    0.082005    0.426571   -0.021619    11.00000    0.05445
C1    1   -0.059629    0.426584    0.172062    11.00000    0.05135    0.05184 =
         0.04638   -0.00037   -0.00587    0.00020
C2    1   -0.178618    0.402080    0.148509    11.00000    0.05487    0.05883 =
         0.05050    0.00710   -0.00825    0.00168
AFIX  43
H2A   2   -0.209253    0.440541    0.116457    11.00000   -1.20000
AFIX   0
C3    1   -0.250404    0.321713    0.172371    11.00000    0.04792    0.06587 =
         0.05892    0.00376   -0.00768   -0.00026
AFIX  43
H3A   2   -0.329869    0.306334    0.156537    11.00000   -1.20000
AFIX   0
C4    1   -0.205487    0.262123    0.220525    11.00000    0.04941    0.06264 =
         0.05801    0.00819    0.00400    0.00393
C5    1   -0.089083    0.290272    0.244825    11.00000    0.06183    0.07403 =
         0.05250    0.01533   -0.00749    0.00434
AFIX  43
H5A   2   -0.059886    0.254162    0.277972    11.00000   -1.20000
AFIX   0
C6    1   -0.016251    0.370422    0.220840    11.00000    0.05459    0.06631 =
         0.05178    0.00496   -0.01104   -0.00172
AFIX  43
H6A   2    0.062251    0.387124    0.237287    11.00000   -1.20000
AFIX   0
C7    1    0.134650    0.414327    0.057277    11.00000    0.04755    0.05201 =
         0.05949    0.00716   -0.00161   -0.00210
C8    1    0.213598    0.316828   -0.025821    11.00000    0.06883    0.07906 =
         0.07435   -0.00432    0.00516    0.01556
AFIX  43
H8A   2    0.210425    0.304895   -0.066192    11.00000   -1.20000
AFIX   0
C9    1    0.295472    0.260867    0.007858    11.00000    0.07837    0.07946 =
         0.09853   -0.00349    0.00065    0.02931
AFIX  43
H9A   2    0.349822    0.210554   -0.008812    11.00000   -1.20000
AFIX   0
C10   1    0.296780    0.279920    0.067524    11.00000    0.08322    0.07369 =
         0.10023    0.00602   -0.02128    0.02580
AFIX  43
H10A  2    0.352296    0.241292    0.091277    11.00000   -1.20000
AFIX   0
C11   1    0.218494    0.354188    0.092645    11.00000    0.07386    0.06725 =
         0.07124    0.00462   -0.01496    0.01103
AFIX  43
H11A  2    0.220475    0.365116    0.133118    11.00000   -1.20000
AFIX   0
O3    4    0.079840    0.085591    0.046753    11.00000    0.12051    0.14822 =
         0.10288   -0.01147    0.02115   -0.06379
O4    4   -0.069867   -0.031742    0.064340    11.00000    0.09957    0.14090 =
         0.09554   -0.02114    0.02360   -0.05021
N4    3    0.004519    0.037803    0.081532    11.00000    0.08671    0.13875 =
         0.10251   -0.01122    0.01092   -0.00424
C12   1    0.010180    0.068425    0.145123    11.00000    0.12188    0.16901 =
         0.08864   -0.03255    0.00439   -0.01251
AFIX 137
H12A  2   -0.072204    0.092098    0.157831    11.00000   -1.50000
H12B  2    0.070621    0.125268    0.150284    11.00000   -1.50000
H12C  2    0.035757    0.007559    0.168062    11.00000   -1.50000
HKLF 4
REM  mg4 in Pbca
REM R1 =  0.0445 for   2386 Fo > 4sig(Fo)  and  0.0512 for all   2799 data
REM    196 parameters refined using      0 restraints
END
WGHT      0.0843      0.5181
REM Highest difference peak  0.251,  deepest hole -0.423,  1-sigma level  0.047
Q1    1   0.0730  0.0541 -0.0048  11.00000  0.05    0.25
Q2    1  -0.0182  0.4795  0.1604  11.00000  0.05    0.21
Q3    1   0.0422  0.5074  0.0959  11.00000  0.05    0.21
Q4    1   0.0868  0.0271  0.0347  11.00000  0.05    0.20
Q5    1  -0.0062  0.1598  0.1405  11.00000  0.05    0.18
Q6    1  -0.1256  0.4142  0.1619  11.00000  0.05    0.17
Q7    1   0.1610  0.5244  0.1550  11.00000  0.05    0.16
Q8    1  -0.0324  0.3966  0.1844  11.00000  0.05    0.15
Q9    1  -0.0485  0.2852  0.2204  11.00000  0.05    0.14
Q10   1  -0.2403  0.1198  0.2510  11.00000  0.05    0.13
Q11   1  -0.0781  0.3416  0.2445  11.00000  0.05    0.13
Q12   1   0.1249  0.0501  0.1645  11.00000  0.05    0.13
Q13   1   0.0766  0.5419  0.1816  11.00000  0.05    0.12
Q14   1  -0.2110  0.2844  0.1889  11.00000  0.05    0.12
Q15   1  -0.1885  0.3401  0.1538  11.00000  0.05    0.12
Q16   1  -0.0096  0.6153  0.1410  11.00000  0.05    0.12
Q17   1  -0.1642  0.2912  0.2421  11.00000  0.05    0.12
Q18   1  -0.0061  0.1062  0.0361  11.00000  0.05    0.11
Q19   1  -0.0364  0.6601  0.1356  11.00000  0.05    0.11
Q20   1  -0.0634  0.6358  0.1035  11.00000  0.05    0.11
;
