# Supplementary material for: (E)-4-Amino-N-(1,2-dihydro­pyridin-2-yl­idene)benzene­sulfonamide nitro­methane monosolvate
Source: Acta Crystallogr Sect E Struct Rep Online. 2012 Mar 10;68(Pt 4):o1030. doi: 10.1107/S1600536812009865 (PMC3343993; doi:10.1107/S1600536812009865)
Supplement: Supplementary file 2 [file e-68-o1030-Isup2.hkl]

# 
# h,k,l, Fc-squared, Fo-squared, sigma(Fo-squared) and status flag 
# 
data_I
_shelx_title ' mg4 in Pbca' 
_shelx_refln_list_code          4 
_shelx_F_calc_maximum      369.41 
_exptl_crystal_F_000      1296.00 
_reflns_d_resolution_high  0.8126 
 
loop_ 
 _symmetry_equiv_pos_as_xyz 
 'x, y, z' 
 '-x+1/2, -y, z+1/2' 
 '-x, y+1/2, -z+1/2' 
 'x+1/2, -y+1/2, -z' 
 '-x, -y, -z' 
 'x-1/2, y, -z-1/2' 
 'x, -y-1/2, z-1/2' 
 '-x-1/2, y-1/2, z' 
 
_cell_length_a    10.5179 
_cell_length_b    12.4857 
_cell_length_c    22.7237 
_cell_angle_alpha  90.000 
_cell_angle_beta   90.000 
_cell_angle_gamma  90.000 
 
_shelx_F_squared_multiplier     1.000 
 
loop_ 
 _refln_index_h 
 _refln_index_k 
 _refln_index_l 
 _refln_F_squared_calc 
 _refln_F_squared_meas 
 _refln_F_squared_sigma 
 _refln_observed_status 
   2   0   0    11165.56    10999.20    624.51 o 
   4   0   0    18597.37    18660.66   1063.12 o 
   6   0   0       21.29       20.54      2.20 o 
   8   0   0      264.60      252.92     12.86 o 
   2   1   0       10.21        8.66      2.12 o 
   4   1   0      655.74      700.35     28.98 o 
   6   1   0      168.72      280.63     12.22 o 
   8   1   0        4.53        5.25      2.09 o 
   0   2   0    25568.03    23324.10    934.33 o 
   2   2   0   136464.66   124512.75   7055.27 o 
   4   2   0      452.12      680.49     44.84 o 
   6   2   0     1752.79     1642.84     53.19 o 
   8   2   0        0.89        6.14      2.05 o 
  10   2   0     1176.94     1105.63     56.43 o 
   2   3   0    14656.57    14581.22    832.16 o 
   4   3   0      176.79      224.88     15.69 o 
   6   3   0       30.57       43.13      3.61 o 
   8   3   0     1186.08     1215.01     29.74 o 
  10   3   0        7.63       13.38      1.35 o 
   0   4   0     1893.23     1578.66     90.13 o 
   2   4   0      941.76      871.08     53.53 o 
   4   4   0      592.75      434.22     20.84 o 
   6   4   0       19.19        9.14      5.75 o 
   8   4   0      499.56      526.47     14.16 o 
  10   4   0       25.25       24.82      2.66 o 
   2   5   0     8301.76     8365.26    278.51 o 
   4   5   0     1637.05     1671.74     59.87 o 
   6   5   0     4137.44     4255.49    150.95 o 
   8   5   0       19.26       19.74     18.60 o 
  10   5   0      394.15      393.01     14.75 o 
   0   6   0       20.10       38.73      4.07 o 
   2   6   0       34.52       37.90      3.42 o 
   4   6   0     4012.33     4259.21    174.23 o 
   6   6   0      181.77      200.24     12.76 o 
   8   6   0       65.40       37.54     49.63 o 
  10   6   0       93.76      115.25      4.93 o 
   2   7   0      866.66      924.75     38.82 o 
   4   7   0     3577.62     3540.27     96.42 o 
   6   7   0      420.80      384.33     35.87 o 
   8   7   0     2195.67     2280.67     53.41 o 
  10   7   0      122.97      113.04      6.38 o 
   0   8   0      763.62      813.35     48.84 o 
   2   8   0     1242.80     1253.46     52.39 o 
   4   8   0      166.30      162.85      6.51 o 
   6   8   0      164.52      138.99     27.67 o 
   8   8   0       87.31       81.86      8.67 o 
  10   8   0        0.10        1.46      0.94 o 
   2   9   0      572.58      619.95     26.87 o 
   4   9   0       63.73       56.48      5.14 o 
   6   9   0      197.05      185.79     24.85 o 
   8   9   0      237.66      240.48     22.93 o 
  10   9   0      448.81      429.57     10.88 o 
   0  10   0      138.19      128.68     10.23 o 
   2  10   0       14.51       13.01      1.69 o 
   4  10   0      395.87      404.09     44.21 o 
   6  10   0        8.52        6.76     15.20 o 
   8  10   0       50.80       56.98      2.67 o 
   2  11   0       24.56       25.29      3.77 o 
   4  11   0       10.17       12.29      1.57 o 
   6  11   0       38.24       42.73      5.27 o 
   8  11   0      141.13      143.46      5.66 o 
   0  12   0       93.04      104.37      6.36 o 
   2  12   0      560.86      640.81     19.03 o 
   4  12   0       19.74       23.13      3.98 o 
   6  12   0      125.72      125.78      4.94 o 
   2  13   0        0.29        1.89      1.50 o 
   4  13   0       12.87       13.66      2.82 o 
   6  13   0      169.11      168.55     10.44 o 
   0  14   0      219.88      282.17     16.94 o 
   2  14   0        1.21        0.68      0.91 o 
   4  14   0       55.33       58.75      4.74 o 
   2  15   0       23.86       21.75      2.41 o 
   1   1   1     8681.20     8512.78    366.66 o 
   2   1   1      563.59      558.31     14.58 o 
   3   1   1     4172.08     3770.60    125.70 o 
   4   1   1      163.43      124.11      5.53 o 
   5   1   1      827.23     1124.94     22.51 o 
   6   1   1       44.82       62.87      2.26 o 
   7   1   1      176.87      251.06      7.87 o 
   8   1   1      897.01      879.65     26.03 o 
   9   1   1      241.22      283.73     18.83 o 
   0   2   1      223.81      228.35     11.35 o 
   1   2   1     4586.30     4485.13    127.30 o 
   2   2   1     2790.05     2632.37     86.28 o 
   3   2   1     1871.81     1965.46     70.53 o 
   4   2   1      139.80      141.21      6.11 o 
   5   2   1     1311.39     1334.46     37.65 o 
   6   2   1       80.41       80.58      5.43 o 
   7   2   1      195.18      193.61      6.38 o 
   8   2   1       23.57       28.52      2.46 o 
   9   2   1       37.09       43.89      2.60 o 
  10   2   1       16.10       23.85      9.67 o 
   1   3   1       18.82        8.05      1.04 o 
   2   3   1    14752.62    14813.74    596.15 o 
   3   3   1     1400.40     1728.16     72.19 o 
   4   3   1     1915.62     1922.80     53.04 o 
   5   3   1        0.90       44.58     28.86 o 
   6   3   1     2951.85     3114.17     87.96 o 
   7   3   1       45.67       71.87      3.43 o 
   8   3   1      634.80      627.40     12.02 o 
   9   3   1      506.25      528.19     11.99 o 
  10   3   1      227.84      210.99      5.17 o 
   0   4   1     7835.89     7539.21    430.92 o 
   1   4   1     5733.87     6209.15    357.27 o 
   2   4   1     2779.90     2402.43     79.88 o 
   3   4   1      326.75      476.75     14.38 o 
   4   4   1      301.36      215.42      8.95 o 
   5   4   1     2070.11     1992.62    125.23 o 
   6   4   1      230.61      191.78      6.70 o 
   7   4   1     1076.30     1033.59     33.38 o 
   8   4   1      306.46      272.88     17.30 o 
   9   4   1      103.89      111.66      3.33 o 
  10   4   1        0.07        1.28      1.50 o 
  11   4   1       60.62       71.44      3.08 o 
   1   5   1        2.33        4.66      0.71 o 
   2   5   1     1289.68     1357.32     35.81 o 
   3   5   1     4001.30     4357.49    113.03 o 
   4   5   1     2813.81     3035.84     87.87 o 
   5   5   1      118.12      126.75     19.81 o 
   6   5   1      953.39      923.54     38.33 o 
   7   5   1      335.32      302.21     21.02 o 
   8   5   1     1631.25     1687.81     75.47 o 
   9   5   1       19.18       22.29      4.62 o 
  10   5   1        0.85        0.47      0.79 o 
  11   5   1        9.16       10.81      1.30 o 
   0   6   1     1911.23     1839.54    107.18 o 
   1   6   1      999.09     1161.68     30.43 o 
   2   6   1      371.51      372.43     10.30 o 
   3   6   1     3322.59     3508.22     91.62 o 
   4   6   1      670.57      581.99     16.18 o 
   5   6   1      499.38      535.85     14.65 o 
   6   6   1     1830.27     1772.78     42.14 o 
   7   6   1       56.90       60.55      9.61 o 
   8   6   1      286.32      282.95     25.46 o 
   9   6   1      653.23      700.03     38.30 o 
  10   6   1        4.19        3.45      0.80 o 
  11   6   1        0.97        3.30      0.93 o 
   1   7   1     1741.00     1943.50     56.71 o 
   2   7   1     1279.39     1497.33     43.87 o 
   3   7   1      540.01      585.08     17.70 o 
   4   7   1       51.20       62.08      2.57 o 
   5   7   1      521.58      517.68     11.79 o 
   6   7   1      594.10      569.85     44.92 o 
   7   7   1      198.28      205.99     21.62 o 
   8   7   1       74.41       76.58     10.77 o 
   9   7   1        2.11        1.92      3.04 o 
  10   7   1       19.02       18.27      1.04 o 
  11   7   1        6.18        5.38      0.64 o 
   0   8   1     5801.53     6303.65    364.38 o 
   1   8   1      584.07      621.46     21.82 o 
   2   8   1      344.09      348.57     12.76 o 
   3   8   1      599.86      628.28     14.06 o 
   4   8   1       12.07        9.79      1.24 o 
   5   8   1        6.63        3.78      0.82 o 
   6   8   1      359.16      351.24     30.98 o 
   7   8   1      183.12      178.76     16.48 o 
   8   8   1       17.12       23.04      1.27 o 
   9   8   1      286.29      315.65      6.91 o 
  10   8   1        6.43        5.91      0.99 o 
  11   8   1       34.06       36.44      1.44 o 
   1   9   1      576.32      658.80     22.78 o 
   2   9   1      218.15      245.74      9.53 o 
   3   9   1      169.36      178.92      4.24 o 
   4   9   1       44.12       41.50      3.44 o 
   5   9   1       88.13       91.95      9.02 o 
   6   9   1        6.66        3.75      5.86 o 
   7   9   1       92.99       96.14      8.63 o 
   8   9   1        0.43        1.33      1.30 o 
   9   9   1       46.42       31.16      1.37 o 
  10   9   1        0.02        1.49      0.62 o 
   0  10   1      884.70      915.21     26.80 o 
   1  10   1       12.47       13.05      1.83 o 
   2  10   1      896.83      933.83     20.71 o 
   3  10   1       59.29       62.19      2.90 o 
   4  10   1       61.74       59.90      5.77 o 
   5  10   1        1.93        1.67      2.80 o 
   6  10   1       35.27       35.74      3.91 o 
   7  10   1       55.59       67.76      9.26 o 
   8  10   1        0.73        1.39      0.93 o 
   9  10   1       78.15       82.15      2.22 o 
   1  11   1       19.03       35.79      1.73 o 
   2  11   1        9.15        9.80      1.15 o 
   3  11   1      188.29      164.20      4.12 o 
   4  11   1       31.08       32.75      1.63 o 
   5  11   1        8.01       10.42      2.20 o 
   6  11   1        0.12        0.29      1.67 o 
   7  11   1        8.76        3.62      1.58 o 
   8  11   1        2.03        0.62      1.24 o 
   9  11   1        3.41        2.94      1.81 o 
   0  12   1      715.59      796.52     23.45 o 
   1  12   1       35.76       35.56      1.72 o 
   2  12   1      169.44      177.68      4.12 o 
   3  12   1        9.40        8.39      1.07 o 
   4  12   1      169.40      157.61      6.25 o 
   5  12   1       97.20      111.04      5.84 o 
   6  12   1        8.83        5.53      1.35 o 
   7  12   1       64.63       65.59      2.33 o 
   1  13   1       52.35       38.94      2.24 o 
   2  13   1       21.36       24.05      1.73 o 
   3  13   1        0.24        1.83      1.80 o 
   4  13   1        3.54        1.57      1.42 o 
   5  13   1       35.48       25.37      2.35 o 
   6  13   1       10.74        9.36      1.43 o 
   0  14   1        0.41        0.78      1.29 o 
   1  14   1        0.31        0.40      1.03 o 
   2  14   1       98.26      109.82      2.90 o 
   3  14   1       25.43       23.70      2.05 o 
   4  14   1       23.76       21.30      1.90 o 
   5  14   1       43.70       35.76      3.25 o 
   1  15   1       14.07        9.65      1.00 o 
   2  15   1       23.36       24.44      2.88 o 
   1   0   2      913.68     1036.68     41.83 o 
   2   0   2      134.77      113.64      7.77 o 
   3   0   2     3486.74     2964.29    172.53 o 
   4   0   2     4782.17     5171.33    182.73 o 
   5   0   2       40.56      109.46      7.79 o 
   6   0   2        9.84        7.32      2.00 o 
   7   0   2      914.94      863.04     27.93 o 
   8   0   2       23.51       23.44      7.05 o 
   9   0   2     1181.63     1198.55     58.73 o 
   1   1   2      161.53      137.66      7.10 o 
   2   1   2    10304.64    10617.48    347.58 o 
   3   1   2       41.92       55.15      3.61 o 
   4   1   2     2466.51     2585.85     78.75 o 
   5   1   2        0.12        6.99      3.31 o 
   6   1   2       89.72       78.27      3.83 o 
   7   1   2        3.15        5.47      1.20 o 
   8   1   2        6.46        4.41      1.45 o 
   9   1   2       34.44       44.93      7.77 o 
  10   1   2        5.59        4.24      9.30 o 
   0   2   2     7125.11     7621.02    434.38 o 
   1   2   2     3014.21     3176.95    128.56 o 
   2   2   2     3848.89     3959.77    112.60 o 
   3   2   2     3087.99     2959.61     97.89 o 
   4   2   2       83.56       88.69      5.75 o 
   5   2   2     1438.22     1282.70     37.54 o 
   6   2   2     1948.91     2196.66     52.54 o 
   7   2   2     1294.75     1281.14     34.55 o 
   8   2   2        8.58       13.04      2.44 o 
   9   2   2     1764.52     1776.47     44.78 o 
  10   2   2        1.55        7.13      8.42 o 
   1   3   2     1479.46     1264.77     42.50 o 
   2   3   2    15560.19    15647.53    887.91 o 
   3   3   2     1746.99     1771.94     58.82 o 
   4   3   2       10.98       15.13      1.99 o 
   5   3   2      232.30      220.55     19.00 o 
   6   3   2        1.66        2.61      1.43 o 
   7   3   2       22.78       23.80      1.84 o 
   8   3   2      286.62      269.88     10.87 o 
   9   3   2       65.19       72.03      2.51 o 
  10   3   2       81.22       82.13      2.98 o 
   0   4   2      105.94       79.44      7.76 o 
   1   4   2     2081.76     2300.88    150.89 o 
   2   4   2      679.30      732.31     30.63 o 
   3   4   2     4390.02     4427.42    148.16 o 
   4   4   2     3244.61     3329.64    136.65 o 
   5   4   2     2559.37     2464.03    152.89 o 
   6   4   2        3.66       12.49      3.09 o 
   7   4   2     3697.80     3806.16     89.59 o 
   8   4   2      123.04      121.22      5.91 o 
   9   4   2      746.70      745.44     13.32 o 
  10   4   2       14.83       19.72      2.08 o 
  11   4   2       30.04       32.90      1.45 o 
   1   5   2      250.80      274.89      8.42 o 
   2   5   2     2421.10     2560.97     66.53 o 
   3   5   2      144.30      142.00      5.40 o 
   4   5   2     1036.98      997.49     34.08 o 
   5   5   2      273.21      292.85     23.29 o 
   6   5   2        0.75        7.37      7.11 o 
   7   5   2       22.75       26.21      3.57 o 
   8   5   2       12.95       14.12      3.66 o 
   9   5   2        2.54        6.83      0.97 o 
  10   5   2       16.13       17.23      1.44 o 
  11   5   2       37.86       48.41      1.88 o 
   0   6   2     1219.26     1213.78     40.89 o 
   1   6   2       77.99       76.77      3.66 o 
   2   6   2      571.19      624.45     16.75 o 
   3   6   2      874.63      989.24     26.18 o 
   4   6   2       87.93       99.01      3.69 o 
   5   6   2      792.00      708.25     18.52 o 
   6   6   2        8.37       10.28      2.46 o 
   7   6   2     1891.10     1895.78     29.52 o 
   8   6   2      391.07      415.08     25.47 o 
   9   6   2        3.83        1.98      1.42 o 
  10   6   2       27.79       24.71      1.28 o 
  11   6   2       12.74       13.58      1.52 o 
   1   7   2     2975.66     3074.05     89.18 o 
   2   7   2       26.43       35.79      2.35 o 
   3   7   2       78.59      100.49      3.75 o 
   4   7   2      148.26      187.21      4.73 o 
   5   7   2      294.89      287.62      8.89 o 
   6   7   2      155.90      140.15     13.85 o 
   7   7   2       59.56       61.43      9.13 o 
   8   7   2        0.12       -0.65      1.99 o 
   9   7   2       54.76       79.42      3.97 o 
  10   7   2        8.18        7.32      1.02 o 
  11   7   2       21.18       33.52      2.24 o 
   0   8   2      206.32      240.05     11.25 o 
   1   8   2      177.60      204.01      6.94 o 
   2   8   2      167.40      154.41      5.10 o 
   3   8   2      135.55      147.21      4.23 o 
   4   8   2       27.49       26.39      1.70 o 
   5   8   2      570.03      536.36     29.24 o 
   6   8   2      267.12      270.08     16.12 o 
   7   8   2        1.12        2.71      5.29 o 
   8   8   2        1.28        1.80      1.05 o 
   9   8   2        7.87        8.13      3.14 o 
  10   8   2       58.34       60.45      1.77 o 
  11   8   2       20.98       18.63      1.19 o 
   1   9   2     3878.73     3791.19    110.08 o 
   2   9   2       23.72       26.91      1.99 o 
   3   9   2      507.09      468.94      9.73 o 
   4   9   2        0.36        2.26      1.99 o 
   5   9   2        7.57        4.65      3.24 o 
   6   9   2      108.16      102.62      5.59 o 
   7   9   2       55.05       42.23      4.33 o 
   8   9   2       46.20       42.97      2.23 o 
   9   9   2      162.40      211.20      4.77 o 
  10   9   2       20.32       21.54      1.02 o 
   0  10   2      204.45      200.46      6.94 o 
   1  10   2      137.37      137.19      3.94 o 
   2  10   2       18.22       17.07      1.30 o 
   3  10   2       81.24       78.00      2.58 o 
   4  10   2       96.80      100.80      4.04 o 
   5  10   2       29.20       30.44      6.38 o 
   6  10   2       61.75       58.80      6.58 o 
   7  10   2        0.34        0.02      1.67 o 
   8  10   2        3.03        1.20      0.80 o 
   9  10   2        0.87        0.51      0.71 o 
   1  11   2     1651.36     1709.08     34.67 o 
   2  11   2       89.67      102.62      3.21 o 
   3  11   2      303.44      280.34      6.37 o 
   4  11   2       18.47       15.66      1.03 o 
   5  11   2      106.52       92.55      6.16 o 
   6  11   2        0.65       -1.13      1.29 o 
   7  11   2        4.64        2.83      2.09 o 
   8  11   2       16.48        9.24      1.38 o 
   0  12   2      117.62      108.26      4.37 o 
   1  12   2       42.12       43.37      2.22 o 
   2  12   2       91.97       77.52      2.38 o 
   3  12   2       50.66       49.42      1.84 o 
   4  12   2        8.22        6.61      1.50 o 
   5  12   2        0.13       -1.39      1.41 o 
   6  12   2        0.38       -0.13      1.20 o 
   7  12   2        6.56        6.21      1.52 o 
   1  13   2       97.22       99.82      3.80 o 
   2  13   2       33.19       25.13      3.16 o 
   3  13   2      188.33      202.68      7.48 o 
   4  13   2        8.21        4.91      1.55 o 
   5  13   2       16.63       18.78      2.04 o 
   6  13   2        0.93        1.22      1.19 o 
   0  14   2        6.65        2.72      1.53 o 
   1  14   2       25.42       24.31      1.58 o 
   2  14   2       13.13       15.25      1.12 o 
   3  14   2      110.56      114.21      5.47 o 
   4  14   2       10.60        7.62      3.00 o 
   5  14   2       11.21       10.42      1.93 o 
   1  15   2        0.51       -0.38      0.71 o 
   2  15   2        7.26        7.09      1.13 o 
   1   1   3    30100.06    31858.85   1277.99 o 
   2   1   3     4972.52     4963.82    200.00 o 
   3   1   3     2184.86     2230.41     92.11 o 
   4   1   3     2743.22     2916.26     73.05 o 
   5   1   3     1070.29     1090.82     27.81 o 
   6   1   3     1461.90     1488.31     36.51 o 
   7   1   3      164.35      193.81      8.02 o 
   8   1   3      225.83      244.31     10.09 o 
   9   1   3      594.96      567.64     23.93 o 
  10   1   3      214.20      207.24     21.92 o 
   0   2   3     1259.70     1173.03     68.97 o 
   1   2   3    19439.04    19145.36    767.21 o 
   2   2   3    30397.25    30790.43   1009.28 o 
   3   2   3      142.80      199.09      9.89 o 
   4   2   3      674.57      610.18     16.65 o 
   5   2   3      794.51      918.69     26.04 o 
   6   2   3       26.57       21.80      2.24 o 
   7   2   3       82.23       96.49      5.45 o 
   8   2   3        1.66        2.60      1.37 o 
   9   2   3      415.38      438.85     14.96 o 
  10   2   3       17.38       25.33      4.11 o 
   1   3   3     3821.55     4072.97    164.53 o 
   2   3   3     1092.82     1135.68     38.18 o 
   3   3   3      415.60      409.25     15.74 o 
   4   3   3     5641.93     5682.60    201.99 o 
   5   3   3        3.07       10.33      3.52 o 
   6   3   3     1024.62     1073.16     31.14 o 
   7   3   3      270.24      300.98      8.41 o 
   8   3   3      745.51      754.14     14.11 o 
   9   3   3        3.80        3.74      0.98 o 
  10   3   3       16.69       18.89      1.24 o 
  11   3   3      138.79      137.96      6.04 o 
   0   4   3     1834.19     1473.23     84.57 o 
   1   4   3       98.10       74.60      4.68 o 
   2   4   3       52.37       17.18      4.37 o 
   3   4   3     5446.53     5590.81    186.80 o 
   4   4   3     3228.29     3111.20    129.83 o 
   5   4   3      281.96      325.24     29.55 o 
   6   4   3      108.50       97.34      5.22 o 
   7   4   3     1295.44     1332.52     28.13 o 
   8   4   3       14.08       18.20      2.13 o 
   9   4   3      476.41      501.61      8.86 o 
  10   4   3       13.56       17.32      1.20 o 
  11   4   3       11.56       10.71      0.87 o 
   1   5   3      301.16      229.25      6.05 o 
   2   5   3     3157.63     3271.15     94.90 o 
   3   5   3      121.44      121.21      6.76 o 
   4   5   3     4645.51     4911.36    162.80 o 
   5   5   3        7.32       -0.90      7.45 o 
   6   5   3     1280.03     1389.12     61.63 o 
   7   5   3      965.13      897.46     54.53 o 
   8   5   3        3.51        1.21      1.52 o 
   9   5   3       33.33       25.34      1.18 o 
  10   5   3       26.47       26.27      1.98 o 
  11   5   3       57.64       63.99      4.64 o 
   0   6   3       53.87       33.09      2.40 o 
   1   6   3     2423.75     2611.26     67.86 o 
   2   6   3       16.78       50.20      4.10 o 
   3   6   3      433.25      358.30     12.74 o 
   4   6   3        8.50        8.69      2.72 o 
   5   6   3     2189.12     2112.49     68.65 o 
   6   6   3       19.75       15.97      1.89 o 
   7   6   3     1242.57     1308.72     74.97 o 
   8   6   3       69.31       72.44      3.81 o 
   9   6   3      204.43      220.45     11.92 o 
  10   6   3       20.66       18.94      1.50 o 
  11   6   3       27.27       23.99      1.15 o 
   1   7   3      344.54      344.61     10.09 o 
   2   7   3      124.40      122.53      4.30 o 
   3   7   3      706.03      736.22     19.84 o 
   4   7   3        8.09       17.24      1.72 o 
   5   7   3      201.57      218.68      7.23 o 
   6   7   3      611.68      626.55     42.74 o 
   7   7   3      200.75      206.93     18.73 o 
   8   7   3        1.73        1.27      0.83 o 
   9   7   3       15.34       12.09      1.44 o 
  10   7   3        5.16        5.67      0.86 o 
  11   7   3       14.36       14.63      0.88 o 
   0   8   3        2.89        3.13      2.23 o 
   1   8   3       60.38       85.28      3.74 o 
   2   8   3      168.35      175.35      5.31 o 
   3   8   3      386.45      339.43     10.04 o 
   4   8   3      139.19      136.37      4.86 o 
   5   8   3     1013.78      964.78     43.26 o 
   6   8   3      762.26      708.10     43.09 o 
   7   8   3      156.70      157.35      9.01 o 
   8   8   3       98.70      102.71      4.87 o 
   9   8   3      437.53      477.16     24.06 o 
  10   8   3        8.46        7.49      0.78 o 
   1   9   3       23.04       38.74      3.90 o 
   2   9   3       19.82       18.58      1.63 o 
   3   9   3       63.79       71.33      2.77 o 
   4   9   3      149.04      144.13      9.63 o 
   5   9   3      350.11      365.97     13.86 o 
   6   9   3       37.19       30.37      1.47 o 
   7   9   3      137.76      126.24      6.81 o 
   8   9   3        0.00       -0.40      1.55 o 
   9   9   3        1.67        1.00      0.75 o 
  10   9   3        0.01       -0.02      0.57 o 
   0  10   3      791.21      872.43     25.62 o 
   1  10   3       15.71       15.61      2.42 o 
   2  10   3      486.50      525.96     11.26 o 
   3  10   3      144.31      141.92      3.51 o 
   4  10   3      140.26      130.91      5.87 o 
   5  10   3       16.17       12.35      1.51 o 
   6  10   3      110.76      113.59     11.13 o 
   7  10   3      301.64      292.99     27.60 o 
   8  10   3       24.49       16.41      1.32 o 
   9  10   3       52.09       52.56      1.71 o 
   1  11   3      394.03      410.58      9.03 o 
   2  11   3       12.19       13.57      1.30 o 
   3  11   3        1.38        3.14      1.06 o 
   4  11   3        1.33        0.97      0.77 o 
   5  11   3       93.74       84.77      5.05 o 
   6  11   3       21.47       14.73      1.75 o 
   7  11   3       16.03        9.35      1.78 o 
   8  11   3        0.84        0.27      1.72 o 
   0  12   3       45.82       55.98      3.35 o 
   1  12   3      162.94      176.07      4.38 o 
   2  12   3       23.59       25.96      1.37 o 
   3  12   3       17.25       19.60      1.21 o 
   4  12   3       80.26       88.61      7.98 o 
   5  12   3       17.56       22.90      2.40 o 
   6  12   3        0.38       -0.19      1.17 o 
   7  12   3       60.19       54.95      2.89 o 
   1  13   3      114.06      118.88      4.29 o 
   2  13   3       31.30       35.22      1.82 o 
   3  13   3      144.68      159.12      6.10 o 
   4  13   3        6.38        5.43      1.23 o 
   5  13   3        7.25        6.54      1.49 o 
   6  13   3        0.86       -1.04      1.49 o 
   0  14   3       24.28       19.35      2.81 o 
   1  14   3       58.54       62.90      2.28 o 
   2  14   3        0.33        1.46      0.90 o 
   3  14   3       40.98       43.13      3.11 o 
   4  14   3        9.81        5.09      1.24 o 
   5  14   3       54.13       47.12      3.74 o 
   1  15   3       42.12       42.86      2.30 o 
   2  15   3        0.31       -0.65      1.25 o 
   0   0   4     3357.55     2679.14    153.07 o 
   1   0   4    22526.65    23293.49   1324.54 o 
   2   0   4    36694.55    34377.32   1952.95 o 
   3   0   4      446.10      467.23     27.89 o 
   4   0   4     7738.20     7652.18    266.48 o 
   5   0   4     2274.18     2916.69    102.24 o 
   6   0   4     1992.95     2426.50    108.48 o 
   7   0   4        7.63        4.83      5.75 o 
   8   0   4      152.65      157.98     16.29 o 
   9   0   4       55.30       40.94     11.34 o 
  10   0   4      681.48      608.24     34.65 o 
   1   1   4      153.96      195.15      7.94 o 
   2   1   4       28.01       46.81      6.21 o 
   3   1   4      351.48      363.36     17.09 o 
   4   1   4      851.52      881.37     22.45 o 
   5   1   4     1668.58     1984.46     51.25 o 
   6   1   4      428.88      499.86     14.31 o 
   7   1   4      493.54      561.72     20.92 o 
   8   1   4       61.03       52.36     11.03 o 
   9   1   4        5.95        5.35      3.43 o 
  10   1   4       25.39       21.51      8.71 o 
   0   2   4    83148.07    80894.46   4588.17 o 
   1   2   4     7653.31     8079.50    325.21 o 
   2   2   4     3266.01     2669.75     88.92 o 
   3   2   4     1683.76     2104.27     88.34 o 
   4   2   4     6325.67     6058.97    151.02 o 
   5   2   4        3.22        9.71      1.46 o 
   6   2   4      411.77      385.05     12.53 o 
   7   2   4       30.10       22.70      1.87 o 
   8   2   4      239.94      212.50      7.79 o 
   9   2   4       41.01       34.49      4.26 o 
  10   2   4        3.84        1.96      3.46 o 
   1   3   4     2352.33     2168.99     88.69 o 
   2   3   4    12406.92    13184.48    433.80 o 
   3   3   4     4112.51     4800.86    194.90 o 
   4   3   4      302.69      318.74     10.48 o 
   5   3   4      200.68      191.86      7.99 o 
   6   3   4        2.05        1.11      2.72 o 
   7   3   4       48.39       41.41      3.65 o 
   8   3   4       37.93       40.20      3.73 o 
   9   3   4      224.55      222.28      6.55 o 
  10   3   4        0.33        1.66      1.24 o 
  11   3   4       59.32       49.98      3.01 o 
   0   4   4      447.83      294.16     18.52 o 
   1   4   4     1441.97     1493.96     50.37 o 
   2   4   4     7200.74     6799.30    224.47 o 
   3   4   4     2199.79     2052.47     68.50 o 
   4   4   4       15.91       12.32      7.62 o 
   5   4   4       11.55        5.83      1.65 o 
   6   4   4      545.76      557.87     18.42 o 
   7   4   4       39.64       43.04      2.77 o 
   8   4   4      563.11      549.06     20.68 o 
   9   4   4      245.16      240.41     13.69 o 
  10   4   4      230.77      238.16      9.69 o 
  11   4   4        4.00        4.60      0.72 o 
   1   5   4      626.90      441.68     10.93 o 
   2   5   4      388.94      397.61     12.61 o 
   3   5   4      161.66      152.81      9.37 o 
   4   5   4     2899.23     2866.77    119.80 o 
   5   5   4       36.80       42.86      5.11 o 
   6   5   4      481.82      497.09     15.87 o 
   7   5   4     1860.37     1749.58     42.86 o 
   8   5   4     1215.81     1243.69     48.22 o 
   9   5   4        6.26        9.36      0.87 o 
  10   5   4       68.02       71.65      5.00 o 
  11   5   4        0.02       -0.04      0.63 o 
   0   6   4     1818.52     1871.79     63.26 o 
   1   6   4     1500.08     1578.14     41.13 o 
   2   6   4      406.95      447.24     12.27 o 
   3   6   4      917.96      881.98     26.60 o 
   4   6   4        5.82       13.16      1.77 o 
   5   6   4      209.93      214.83     16.97 o 
   6   6   4        6.39        7.59      1.53 o 
   7   6   4       53.39       60.00      3.40 o 
   8   6   4        0.16       -0.17      1.34 o 
   9   6   4       50.38       54.21      3.59 o 
  10   6   4       11.99       14.28      1.73 o 
  11   6   4       22.35       19.70      1.71 o 
   1   7   4      666.39      640.59     17.58 o 
   2   7   4      342.84      360.54     10.49 o 
   3   7   4       22.06       23.70      1.90 o 
   4   7   4      303.34      316.01     10.20 o 
   5   7   4      870.26      781.79     16.74 o 
   6   7   4     3167.84     3222.75     46.33 o 
   7   7   4      125.40      119.33      5.93 o 
   8   7   4       69.40       65.63      3.57 o 
   9   7   4        7.06        5.82      0.91 o 
  10   7   4      355.59      377.08      7.32 o 
  11   7   4        0.48       -0.03      0.54 o 
   0   8   4      183.09      202.25      9.77 o 
   1   8   4       34.42       51.30      2.77 o 
   2   8   4       86.89       85.77      3.33 o 
   3   8   4       11.64        9.90      1.37 o 
   4   8   4       92.33       76.87      2.88 o 
   5   8   4       60.21       51.09      1.68 o 
   6   8   4      116.00      106.28      4.06 o 
   7   8   4      166.09      156.37      8.62 o 
   8   8   4       86.57       99.14      4.92 o 
   9   8   4        2.61        1.39      1.53 o 
  10   8   4       10.63       13.23      0.88 o 
   1   9   4      386.26      383.87     12.22 o 
   2   9   4       21.13       19.17      1.36 o 
   3   9   4       90.92       90.25      3.67 o 
   4   9   4      948.40      954.38     30.50 o 
   5   9   4      255.30      235.00      8.78 o 
   6   9   4       13.23       14.33      1.33 o 
   7   9   4        0.73       -0.60      1.78 o 
   8   9   4      401.23      406.16     22.18 o 
   9   9   4       69.60       67.47      2.01 o 
  10   9   4       14.23       11.63      0.81 o 
   0  10   4      117.37      126.75      5.82 o 
   1  10   4       41.47       44.68      1.92 o 
   2  10   4       26.82       32.65      1.86 o 
   3  10   4      346.97      354.31      7.85 o 
   4  10   4       39.13       30.56      3.30 o 
   5  10   4        3.66        1.68      0.96 o 
   6  10   4        0.47       -0.71      1.15 o 
   7  10   4       38.98       40.01      6.07 o 
   8  10   4       43.53       43.82      1.97 o 
   9  10   4       17.64       15.84      0.95 o 
   1  11   4      256.60      286.88      6.57 o 
   2  11   4      136.66      142.79      4.08 o 
   3  11   4      207.14      216.17      4.84 o 
   4  11   4       26.27       16.41      1.31 o 
   5  11   4       21.33       19.16      4.17 o 
   6  11   4      169.45      163.38     17.65 o 
   7  11   4        0.90        1.22      1.45 o 
   8  11   4       90.76       95.18      4.42 o 
   0  12   4      184.25      196.94      6.79 o 
   1  12   4      218.29      245.48      5.73 o 
   2  12   4       16.57       19.77      1.42 o 
   3  12   4       68.32       74.82      2.78 o 
   4  12   4      128.13      151.47      7.29 o 
   5  12   4        6.31        4.47      1.50 o 
   6  12   4        4.51        1.70      2.49 o 
   7  12   4        0.63        0.83      1.28 o 
   1  13   4      138.61      150.10      5.10 o 
   2  13   4      195.32      221.78      6.18 o 
   3  13   4       44.05       44.15      2.62 o 
   4  13   4       87.03       89.13      3.83 o 
   5  13   4        1.79        1.28      1.09 o 
   0  14   4       40.91       39.37      2.80 o 
   1  14   4       27.74       30.81      1.84 o 
   2  14   4      185.45      208.88      7.41 o 
   3  14   4       85.06       84.26      4.29 o 
   4  14   4       11.78       12.83      3.33 o 
   1  15   4       12.06       10.57      1.45 o 
   1   1   5     2891.89     2064.23     69.09 o 
   2   1   5       34.49       92.27     15.20 o 
   3   1   5      764.82     1029.92     32.60 o 
   4   1   5      301.99      393.42     10.88 o 
   5   1   5       24.64       27.16      2.06 o 
   6   1   5      158.16      153.66     10.32 o 
   7   1   5      723.95      832.68     29.72 o 
   8   1   5      258.38      226.55      7.47 o 
   9   1   5       68.73       67.98      5.27 o 
  10   1   5      521.19      466.51     22.08 o 
   0   2   5     1760.12     2064.21    118.17 o 
   1   2   5      549.47      738.74     25.40 o 
   2   2   5    19700.96    20718.13    679.32 o 
   3   2   5      177.60      101.49      3.83 o 
   4   2   5       44.88       60.45      3.51 o 
   5   2   5     1330.61     1592.03     44.75 o 
   6   2   5      929.79      977.02     29.27 o 
   7   2   5       12.74       14.43      1.66 o 
   8   2   5       86.05       79.16      2.79 o 
   9   2   5        0.07        0.63      2.70 o 
  10   2   5       21.80       22.73      4.51 o 
  11   2   5        5.58        6.13      1.03 o 
   1   3   5      491.62      756.39     32.29 o 
   2   3   5      456.94      518.41     16.12 o 
   3   3   5      235.33      422.93     19.02 o 
   4   3   5      402.26      380.84     20.63 o 
   5   3   5       50.76       51.33      2.96 o 
   6   3   5       15.33       20.53      3.71 o 
   7   3   5        8.57       10.19      2.12 o 
   8   3   5     2188.98     2119.04     31.67 o 
   9   3   5        0.28        1.53      1.01 o 
  10   3   5      162.70      173.33      5.89 o 
  11   3   5       23.67       26.26      1.81 o 
   0   4   5     8329.11     8522.04    344.59 o 
   1   4   5      193.86      170.06     17.02 o 
   2   4   5       79.38       84.15      6.49 o 
   3   4   5      109.23      211.99      9.88 o 
   4   4   5     2301.41     2213.54     77.92 o 
   5   4   5      380.19      322.35     16.70 o 
   6   4   5      163.36      205.55     12.65 o 
   7   4   5        2.33        4.14      1.62 o 
   8   4   5      518.07      541.23     19.99 o 
   9   4   5       44.29       56.01      4.33 o 
  10   4   5      301.53      335.72      7.70 o 
  11   4   5        8.76       11.36      0.84 o 
   1   5   5      913.08     1007.03     24.20 o 
   2   5   5     5452.38     6167.90    178.00 o 
   3   5   5      572.70      563.42     20.84 o 
   4   5   5      868.71      909.87     32.85 o 
   5   5   5       73.15       78.87      4.22 o 
   6   5   5     1373.35     1250.78     42.42 o 
   7   5   5      113.89      117.05      6.72 o 
   8   5   5      228.27      218.95      7.36 o 
   9   5   5       53.46       52.91      1.65 o 
  10   5   5      141.73      134.56      6.07 o 
  11   5   5       20.10       23.39      4.51 o 
   0   6   5     3523.08     3956.17    131.89 o 
   1   6   5      142.24      188.35      8.88 o 
   2   6   5      711.96      672.24     18.05 o 
   3   6   5        1.56        2.20      1.31 o 
   4   6   5      118.57      113.88      9.70 o 
   5   6   5     1523.35     1561.20     44.15 o 
   6   6   5      186.71      180.74     11.51 o 
   7   6   5      337.51      346.17     13.50 o 
   8   6   5      144.07      156.96      6.67 o 
   9   6   5        1.37        4.96      0.82 o 
  10   6   5        7.52       11.49      0.99 o 
  11   6   5       47.34       53.16      1.95 o 
   1   7   5      689.13      738.19     22.10 o 
   2   7   5      305.24      273.73      8.39 o 
   3   7   5       42.10       37.50      2.29 o 
   4   7   5        0.78        2.48      1.76 o 
   5   7   5       41.61       40.02      5.15 o 
   6   7   5        3.42        5.21      0.80 o 
   7   7   5      371.80      364.91     12.17 o 
   8   7   5      522.95      520.20     21.32 o 
   9   7   5       25.64       27.00      2.15 o 
  10   7   5       55.18       54.60      6.03 o 
  11   7   5       36.00       42.03      1.60 o 
   0   8   5     1895.35     1910.09     79.11 o 
   1   8   5       74.97       75.40      3.65 o 
   2   8   5     2511.81     2669.36     77.70 o 
   3   8   5       89.00       96.49      4.19 o 
   4   8   5      243.92      229.21      9.08 o 
   5   8   5      512.33      526.16     17.82 o 
   6   8   5      185.82      185.92      7.26 o 
   7   8   5       51.83       59.23      1.77 o 
   8   8   5      155.69      166.50      9.13 o 
   9   8   5        3.52        1.84      2.63 o 
  10   8   5       96.15      114.16      4.80 o 
   1   9   5       79.53       87.51      4.61 o 
   2   9   5       61.58       64.05      2.37 o 
   3   9   5      189.03      191.02     11.52 o 
   4   9   5        0.31       -0.85      0.91 o 
   5   9   5        0.28        0.96      2.64 o 
   6   9   5        7.42        5.82      1.01 o 
   7   9   5       41.82       36.22      1.53 o 
   8   9   5       15.22       11.49      1.08 o 
   9   9   5       52.70       48.74      2.77 o 
  10   9   5        1.00        1.91      0.60 o 
   0  10   5     6886.42     6906.00    226.53 o 
   1  10   5       10.32       12.47      1.22 o 
   2  10   5      719.63      671.94     13.76 o 
   3  10   5      109.40      116.45      3.23 o 
   4  10   5      976.75      921.05     30.52 o 
   5  10   5        4.00        7.18      2.20 o 
   6  10   5       14.78       14.80      1.39 o 
   7  10   5        0.61       68.24    169.77 o 
   8  10   5       91.77       93.48      7.26 o 
   9  10   5       11.88       11.93      1.05 o 
   1  11   5       19.87       29.03      1.72 o 
   2  11   5      295.18      313.49      8.19 o 
   3  11   5        9.36       13.50      1.13 o 
   4  11   5        7.43        6.06      0.87 o 
   5  11   5        8.35        5.08      3.54 o 
   6  11   5        0.38        0.68      1.48 o 
   7  11   5       11.52        9.81      3.37 o 
   8  11   5       63.84       59.71      2.84 o 
   0  12   5      120.74      106.86      4.34 o 
   1  12   5       91.34      107.44      3.64 o 
   2  12   5     1088.27     1079.78     21.77 o 
   3  12   5        7.02        8.67      1.18 o 
   4  12   5        6.67        5.86      1.70 o 
   5  12   5       20.12       18.32      3.03 o 
   6  12   5        4.80        3.16      2.71 o 
   7  12   5        6.38        9.05      1.50 o 
   1  13   5        0.20        2.44      1.29 o 
   2  13   5       82.57       85.85      2.97 o 
   3  13   5       73.16       60.57      3.77 o 
   4  13   5       33.87       31.28      2.20 o 
   5  13   5        0.57        0.49      0.99 o 
   6  13   5       10.01       10.69      2.04 o 
   0  14   5       98.22      107.60      4.25 o 
   1  14   5        2.16        2.64      0.94 o 
   2  14   5        5.15        5.20      1.08 o 
   3  14   5        8.93        9.96      1.55 o 
   4  14   5       11.21        8.94      1.47 o 
   1  15   5        3.89        2.27      0.79 o 
   0   0   6      717.05     1493.81     87.53 o 
   1   0   6      289.55      260.07     19.90 o 
   2   0   6      165.47       64.01      5.54 o 
   3   0   6     1389.60     1818.04     67.29 o 
   4   0   6      849.25      806.55     30.02 o 
   5   0   6     3779.31     3981.58    173.42 o 
   6   0   6     1914.86     2231.89    106.76 o 
   7   0   6      477.38      556.90     34.20 o 
   8   0   6       68.70       75.12      8.62 o 
   9   0   6      202.64      225.44      9.66 o 
  10   0   6      533.84      525.73     19.36 o 
   1   1   6     4077.96     4195.95    139.12 o 
   3   1   6     3319.82     3287.94     83.00 o 
   4   1   6      589.66      692.86     18.77 o 
   5   1   6      333.33      353.31     10.37 o 
   6   1   6      380.03      401.86     15.36 o 
   7   1   6       89.72      101.49      8.77 o 
   8   1   6        0.31        2.04      1.56 o 
   9   1   6       19.30       15.93      2.33 o 
  10   1   6        2.09        5.57      2.57 o 
  11   1   6        5.38        2.93      3.18 o 
   0   2   6     4814.01     5977.49    341.06 o 
   1   2   6     1925.11     2000.98     67.10 o 
   2   2   6      217.92      107.33      5.83 o 
   3   2   6     2160.92     2070.97     48.17 o 
   4   2   6      300.32      330.47      9.51 o 
   5   2   6     1736.03     1813.07     51.41 o 
   6   2   6      397.05      420.97     17.51 o 
   7   2   6     1015.15      994.19     46.22 o 
   8   2   6        5.44        6.78      1.05 o 
   9   2   6      329.80      344.40      8.21 o 
  10   2   6        0.40        3.10      3.52 o 
  11   2   6       43.96       47.04      2.99 o 
   1   3   6     7084.19     7069.66    285.23 o 
   2   3   6     5672.49     5685.29    187.85 o 
   3   3   6     2300.22     2403.17     73.29 o 
   4   3   6      405.46      393.88     15.93 o 
   5   3   6       42.95       85.39     18.33 o 
   6   3   6      437.61      446.15     13.32 o 
   7   3   6       19.02       21.11      3.16 o 
   8   3   6       14.10       16.14      1.56 o 
   9   3   6       12.44       10.47      1.19 o 
  10   3   6       28.29       31.12      1.88 o 
  11   3   6       76.42       65.85      3.53 o 
   0   4   6     2041.33     1872.65    100.03 o 
   1   4   6      837.87      794.50     23.75 o 
   2   4   6      817.24      916.47     25.30 o 
   3   4   6     3775.47     4241.34    149.92 o 
   4   4   6      476.53      522.05     29.83 o 
   5   4   6     1108.11      956.23     34.61 o 
   6   4   6      350.17      348.70     12.72 o 
   7   4   6      775.25      774.79     27.10 o 
   8   4   6      122.00      116.41      5.52 o 
   9   4   6       65.82       70.79      6.30 o 
  10   4   6        0.49        1.54      0.80 o 
  11   4   6       27.84       36.60      2.68 o 
   1   5   6      190.19      179.39      6.17 o 
   2   5   6     3112.21     3009.59    101.08 o 
   3   5   6      199.58      252.07      8.66 o 
   4   5   6     1452.74     1496.52     53.35 o 
   5   5   6      141.08      164.37      6.26 o 
   6   5   6       59.23       56.36      3.11 o 
   7   5   6       54.25       62.24      2.07 o 
   8   5   6      896.10      936.45     28.39 o 
   9   5   6       17.79       14.65      2.59 o 
  10   5   6       22.68       16.22      1.03 o 
  11   5   6       46.59       55.68      2.02 o 
   0   6   6     1401.45     1550.72     52.55 o 
   1   6   6     2051.43     2167.55     56.90 o 
   2   6   6       53.79       65.57      3.35 o 
   3   6   6      243.72      207.54     10.66 o 
   4   6   6        6.52        8.28      2.20 o 
   5   6   6      188.63      187.86     17.01 o 
   6   6   6       18.75       25.67      2.22 o 
   7   6   6       36.07       37.45      3.31 o 
   8   6   6      290.54      300.09     10.76 o 
   9   6   6       85.89       91.12      5.25 o 
  10   6   6        0.51        1.19      0.75 o 
  11   6   6       14.23       13.94      1.25 o 
   1   7   6        6.94        7.25      1.93 o 
   2   7   6     1550.96     1499.15     36.29 o 
   3   7   6      649.34      643.45     20.88 o 
   4   7   6      361.49      339.87     13.15 o 
   5   7   6      120.72       87.08      4.30 o 
   6   7   6      109.80      111.75      4.79 o 
   7   7   6      148.80      118.75      6.44 o 
   8   7   6      315.99      326.51     11.73 o 
   9   7   6       41.38       48.55      2.74 o 
  10   7   6      174.98      174.34      7.77 o 
  11   7   6        0.19        0.47      0.73 o 
   0   8   6       33.02       39.68      3.41 o 
   1   8   6        8.06       12.94      1.82 o 
   2   8   6       10.09        8.64      1.37 o 
   3   8   6        0.19       -0.69      1.20 o 
   4   8   6      142.53      138.33      7.82 o 
   5   8   6      169.78      154.42      7.08 o 
   6   8   6       98.30      103.05      4.31 o 
   7   8   6       16.21       12.43      1.34 o 
   8   8   6        6.23        3.44      2.80 o 
   9   8   6        3.66        3.50      1.24 o 
  10   8   6       26.41       33.70      1.55 o 
   1   9   6     1289.11     1244.38     24.25 o 
   2   9   6      163.81      145.63      4.09 o 
   3   9   6     1160.56     1091.54     32.76 o 
   4   9   6       21.16       17.48      1.22 o 
   5   9   6     1017.55      938.02     29.74 o 
   6   9   6      100.31       98.98      6.87 o 
   7   9   6        1.48        0.80      0.80 o 
   8   9   6       30.76       35.21      1.85 o 
   9   9   6        6.99        9.35      2.10 o 
  10   9   6       15.89       14.42      1.98 o 
   0  10   6        7.13        8.93      1.97 o 
   1  10   6      161.55      165.59      4.54 o 
   2  10   6      128.19      122.42      3.59 o 
   3  10   6       26.02       25.03      1.39 o 
   4  10   6       13.13       15.61      2.40 o 
   5  10   6       13.75        9.50      1.23 o 
   6  10   6       29.93       29.84      1.89 o 
   7  10   6       62.74       53.98      9.18 o 
   8  10   6        2.83        5.64      2.18 o 
   9  10   6        1.26        1.94      1.08 o 
   1  11   6      735.42      732.01     17.87 o 
   2  11   6       36.97       41.75      2.28 o 
   3  11   6      821.71      835.49     16.01 o 
   4  11   6       11.96       14.22      1.17 o 
   5  11   6      109.95      104.89      6.10 o 
   6  11   6       40.47       41.51      4.24 o 
   7  11   6        0.05        0.02      1.29 o 
   8  11   6       79.60       87.62      3.82 o 
   0  12   6       18.98       10.12      1.69 o 
   1  12   6        0.09       -0.74      1.08 o 
   2  12   6       36.31       28.25      1.74 o 
   3  12   6       67.12       60.48      3.62 o 
   4  12   6       29.78       36.53      2.19 o 
   5  12   6        0.14       -0.92      1.51 o 
   6  12   6       34.30       21.22      3.19 o 
   7  12   6        9.48       10.80      1.77 o 
   1  13   6       79.41       82.17      3.30 o 
   2  13   6       88.51      102.79      3.33 o 
   3  13   6       32.31       33.54      1.88 o 
   4  13   6       20.06       18.13      1.58 o 
   5  13   6        3.38        0.96      1.13 o 
   0  14   6      348.42      383.75     15.58 o 
   1  14   6       10.57        9.54      0.98 o 
   2  14   6        4.91        5.85      0.98 o 
   3  14   6        2.94        3.34      0.90 o 
   4  14   6        1.55        0.22      1.43 o 
   1   1   7    17358.69    15486.39    508.50 o 
   2   1   7      159.18      180.62      9.73 o 
   3   1   7      774.12      457.17     12.46 o 
   4   1   7     1141.99     1222.93     31.46 o 
   5   1   7      326.30      338.49     12.03 o 
   6   1   7     1076.78     1202.35     35.38 o 
   7   1   7       15.50       23.66      5.90 o 
   8   1   7       75.29       68.64      2.43 o 
   9   1   7      180.57      165.41      4.78 o 
  10   1   7       23.84       14.33      2.64 o 
  11   1   7       16.55       11.00      3.53 o 
   0   2   7       14.07       16.83      4.64 o 
   1   2   7      613.70      725.19     30.80 o 
   2   2   7       49.27       48.03      4.40 o 
   3   2   7     2752.01     2813.63     64.82 o 
   4   2   7      558.47      620.82     17.34 o 
   5   2   7      187.61      209.25     10.68 o 
   6   2   7        3.40        5.73      1.80 o 
   7   2   7       46.86       53.43      3.98 o 
   8   2   7       12.37       19.91      1.41 o 
   9   2   7        0.63        2.86      1.00 o 
  10   2   7      128.92      140.14      4.05 o 
  11   2   7        0.87        0.77      2.73 o 
   1   3   7     4377.22     3708.17    123.24 o 
   2   3   7      186.26      188.07     10.09 o 
   3   3   7     2182.92     2206.70     67.13 o 
   4   3   7     1333.34     1506.96     53.82 o 
   5   3   7     1065.29     1138.69     49.60 o 
   6   3   7       75.79       58.12      9.97 o 
   7   3   7      107.70      109.72      4.02 o 
   8   3   7        1.37        3.90      2.35 o 
   9   3   7       55.78       58.37      3.32 o 
  10   3   7        3.42        4.92      1.21 o 
  11   3   7        0.39       -0.87      0.87 o 
   0   4   7        4.92       18.44      1.97 o 
   1   4   7       11.86       23.19      3.04 o 
   2   4   7     2125.88     1988.89     61.34 o 
   3   4   7      339.85      394.44     22.06 o 
   4   4   7        0.13        5.05      1.60 o 
   5   4   7       40.58       44.16      3.63 o 
   6   4   7        1.82        4.16      1.86 o 
   7   4   7      942.61      915.82     36.89 o 
   8   4   7      270.69      270.34     12.35 o 
   9   4   7      191.20      215.21     12.06 o 
  10   4   7       33.80       36.56      2.02 o 
  11   4   7       69.75       68.45      3.59 o 
   1   5   7       45.16       22.79      3.74 o 
   2   5   7     1055.20     1044.23     36.62 o 
   3   5   7     1552.26     1566.43     57.16 o 
   4   5   7      204.14      225.10     17.62 o 
   5   5   7      382.06      387.78     12.85 o 
   6   5   7        6.71        4.38      1.08 o 
   7   5   7      218.06      207.24      8.24 o 
   8   5   7      153.53      169.40      7.04 o 
   9   5   7      159.61      156.76      7.46 o 
  10   5   7       60.97       63.29      2.87 o 
  11   5   7        3.17        3.08      0.88 o 
   0   6   7        0.17        1.06      1.27 o 
   1   6   7      349.94      349.93      9.88 o 
   2   6   7       20.71       18.45      2.21 o 
   3   6   7     1688.42     1657.45     42.63 o 
   4   6   7     1260.73     1276.20     50.06 o 
   5   6   7      991.57      937.12     19.59 o 
   6   6   7       28.21       16.49      0.95 o 
   7   6   7      959.40      988.38     29.65 o 
   8   6   7        2.40        0.19      1.59 o 
   9   6   7      933.00      959.85     45.50 o 
  10   6   7        9.81        8.66      0.99 o 
  11   6   7       84.68       91.20      4.15 o 
   1   7   7       63.42       79.82      3.33 o 
   2   7   7        1.54       67.56     79.53 o 
   3   7   7       56.39       46.66      6.12 o 
   4   7   7      149.36      138.17      5.40 o 
   5   7   7       20.80       16.74      2.06 o 
   6   7   7       30.00       30.76      2.44 o 
   7   7   7       80.20       69.29      3.36 o 
   8   7   7       30.18       34.56      2.78 o 
   9   7   7        0.17        0.32      1.08 o 
  10   7   7       42.41       37.36      3.38 o 
   0   8   7       15.68       23.53      2.62 o 
   1   8   7      150.98      168.45      5.53 o 
   2   8   7      333.89      320.88      9.46 o 
   3   8   7      330.57      308.81     10.03 o 
   4   8   7      163.86      170.89      8.43 o 
   5   8   7      794.21      800.23     27.20 o 
   6   8   7      231.56      183.47      5.65 o 
   7   8   7      335.47      333.62     13.44 o 
   8   8   7        0.55       -0.35      2.22 o 
   9   8   7      212.62      229.60     15.43 o 
  10   8   7        5.86        6.13      0.80 o 
   1   9   7        2.81        7.58      1.60 o 
   2   9   7       21.85       17.02      1.44 o 
   3   9   7      143.68      139.37      7.04 o 
   4   9   7       74.62       63.85      5.18 o 
   5   9   7        0.23        0.71      3.14 o 
   6   9   7        8.46        5.50      3.86 o 
   7   9   7        6.76        8.00      1.72 o 
   8   9   7       14.03       12.48      3.38 o 
   9   9   7        0.16        0.24      2.20 o 
   0  10   7      246.46      253.06      9.74 o 
   1  10   7       55.74       51.60      2.28 o 
   2  10   7      129.00      140.02      4.11 o 
   3  10   7       15.01       14.40      1.22 o 
   4  10   7        2.86        5.85      1.19 o 
   5  10   7      231.31      226.02     10.29 o 
   6  10   7       15.22       16.70      2.07 o 
   7  10   7      160.14      163.12     14.37 o 
   8  10   7       21.78       15.25      3.68 o 
   9  10   7       50.42       54.86      3.29 o 
   1  11   7      155.71      171.53      5.54 o 
   2  11   7       24.04       22.92      1.84 o 
   3  11   7      174.76      193.70      4.65 o 
   4  11   7       22.94       26.20      1.32 o 
   5  11   7       13.56        4.53      1.09 o 
   6  11   7        1.50        1.13      1.18 o 
   7  11   7        5.95        6.51      1.98 o 
   8  11   7        2.16        0.22      2.38 o 
   0  12   7       52.19       53.90      2.93 o 
   1  12   7       28.30       29.88      1.73 o 
   2  12   7       17.18       16.15      1.61 o 
   3  12   7       63.27       70.34      2.84 o 
   4  12   7       32.19       32.68      3.51 o 
   5  12   7      132.86      153.40      9.91 o 
   6  12   7        8.10        7.70      1.88 o 
   1  13   7      488.10      557.89     15.95 o 
   2  13   7       32.64       34.62      1.69 o 
   3  13   7        5.73        8.89      1.16 o 
   4  13   7        4.21        3.92      1.09 o 
   5  13   7       40.02       45.12      2.82 o 
   6  13   7        7.32        3.20      1.53 o 
   0  14   7       23.22       26.31      2.26 o 
   1  14   7       37.67       42.42      1.59 o 
   2  14   7        2.66        1.13      0.86 o 
   3  14   7      114.08      105.42      6.89 o 
   0   0   8      907.95     1110.87     66.54 o 
   1   0   8      388.70      483.62     23.70 o 
   2   0   8       26.45       82.31     26.44 o 
   3   0   8     2609.71     2433.84     87.68 o 
   4   0   8     2287.93     2457.38     88.11 o 
   5   0   8       66.71       94.56      7.70 o 
   6   0   8      594.33      720.69     34.89 o 
   7   0   8      430.49      425.27     29.06 o 
   8   0   8        0.27       -0.74      1.03 o 
   9   0   8      299.07      290.06      9.88 o 
  10   0   8       56.85       36.77      3.08 o 
  11   0   8      220.87      213.08     11.29 o 
   1   1   8      817.58      812.86     28.81 o 
   2   1   8       29.59       31.01      3.12 o 
   3   1   8       10.91       23.35      3.34 o 
   4   1   8      368.98      357.01     10.62 o 
   5   1   8     1535.81     1587.15     42.85 o 
   6   1   8       73.52      104.26      6.84 o 
   7   1   8       85.79       97.71      7.61 o 
   8   1   8        1.81        4.23      0.97 o 
   9   1   8      164.81      159.48      4.08 o 
  10   1   8       30.34       36.16      2.16 o 
  11   1   8        3.17        4.15      2.10 o 
   0   2   8     8247.29     8946.62    508.32 o 
   1   2   8      539.97      684.02     51.02 o 
   2   2   8       10.62       13.28      3.01 o 
   3   2   8      195.09      158.70      5.93 o 
   4   2   8     2511.57     2737.79     68.79 o 
   5   2   8       67.54       37.99      2.89 o 
   6   2   8      772.89      874.94     30.54 o 
   7   2   8       93.41       79.55      2.63 o 
   8   2   8       84.27       95.58      8.26 o 
   9   2   8      613.04      573.67     26.24 o 
  10   2   8       15.87       21.65      2.24 o 
  11   2   8       10.85        8.08      2.24 o 
   1   3   8       12.23        3.85      2.66 o 
   2   3   8       82.86      134.76      5.17 o 
   3   3   8     2165.29     2106.19     63.49 o 
   4   3   8        6.11        3.82      6.76 o 
   5   3   8       20.37       16.61      2.34 o 
   6   3   8      257.27      250.89      9.36 o 
   7   3   8      696.40      640.99     23.21 o 
   8   3   8       29.34       22.36      2.60 o 
   9   3   8       15.38       12.08      1.18 o 
  10   3   8       39.35       44.94      2.06 o 
  11   3   8       24.32       22.04      1.70 o 
   0   4   8     2196.19     2415.68     99.85 o 
   1   4   8     3248.97     3389.71     97.55 o 
   2   4   8       17.78       28.46      2.26 o 
   3   4   8      198.11      225.71     10.14 o 
   4   4   8      418.58      445.14     23.35 o 
   5   4   8      145.64      147.29      7.45 o 
   6   4   8        3.10        1.56      1.71 o 
   7   4   8      397.18      352.56     11.00 o 
   8   4   8        9.52       13.05      1.01 o 
   9   4   8        1.31        2.90      1.09 o 
  10   4   8       18.55       12.93      1.71 o 
  11   4   8       27.99       25.16      1.83 o 
   1   5   8       57.80       52.09      7.32 o 
   2   5   8     1550.30     1408.91     82.59 o 
   3   5   8       78.93       89.48      4.80 o 
   4   5   8     1055.18      933.73     33.45 o 
   5   5   8      164.07      172.54     10.58 o 
   6   5   8      846.33      800.23     24.20 o 
   7   5   8       62.83       60.28      2.89 o 
   8   5   8       59.34       66.11      3.62 o 
   9   5   8        2.16        3.78      1.95 o 
  10   5   8      112.97      124.84      3.01 o 
  11   5   8        1.43       -0.67      0.75 o 
   0   6   8       28.33       31.74      2.71 o 
   1   6   8      530.46      584.89     17.83 o 
   2   6   8      221.39      220.60      7.64 o 
   3   6   8      566.56      537.25     19.39 o 
   4   6   8       28.36       26.14      2.58 o 
   5   6   8       12.85       16.80      1.34 o 
   6   6   8        0.93        0.48      1.38 o 
   7   6   8      305.54      281.41     10.46 o 
   8   6   8        1.47        1.59      1.63 o 
   9   6   8       44.73       37.53      1.63 o 
  10   6   8        0.30        0.00      2.56 o 
  11   6   8        2.65        3.46      0.81 o 
   1   7   8     1217.77     1163.54     37.91 o 
   2   7   8      241.20      233.23      7.38 o 
   3   7   8       13.40       14.22      2.92 o 
   4   7   8     2501.09     2371.96     38.67 o 
   5   7   8      118.95      113.30      4.72 o 
   6   7   8      421.79      420.16     11.22 o 
   7   7   8       98.13      104.37      4.44 o 
   8   7   8      295.76      299.00     11.82 o 
   9   7   8       52.27       47.71      1.75 o 
  10   7   8       39.29       48.50      3.18 o 
   0   8   8      967.42      949.32     50.84 o 
   1   8   8       95.16      102.06      4.41 o 
   2   8   8      122.94      114.01      5.09 o 
   3   8   8      158.64      150.98      7.32 o 
   4   8   8        7.51        8.74      2.79 o 
   5   8   8       68.38       61.41      2.48 o 
   6   8   8       25.03       13.97      1.29 o 
   7   8   8       19.26       19.36      3.43 o 
   8   8   8       10.19        7.31      0.89 o 
   9   8   8        0.11        0.31      0.84 o 
  10   8   8       32.35       32.09      1.85 o 
   1   9   8     2518.53     2504.88     49.36 o 
   2   9   8        1.90       -0.76      0.96 o 
   3   9   8      200.07      178.61      4.48 o 
   4   9   8      267.14      273.17      8.42 o 
   5   9   8      498.20      520.95     22.48 o 
   6   9   8      969.38      956.31     44.87 o 
   7   9   8        2.18        2.76      1.87 o 
   8   9   8       43.53       49.23      3.42 o 
   9   9   8        2.59        0.37      2.03 o 
   0  10   8       22.59       29.35      2.93 o 
   1  10   8      181.49      186.25      5.06 o 
   2  10   8        6.85        7.73      1.21 o 
   3  10   8        1.22        0.73      0.97 o 
   4  10   8       54.64       59.18      4.56 o 
   5  10   8        0.83        1.16      2.65 o 
   6  10   8        0.03       -1.40      2.99 o 
   7  10   8       57.04       57.97      7.31 o 
   8  10   8        6.85        8.46      4.47 o 
   9  10   8        0.56        2.30      2.73 o 
   1  11   8      702.93      718.09     21.25 o 
   2  11   8        2.59        4.33      1.10 o 
   3  11   8      442.94      460.20     10.09 o 
   4  11   8      465.13      464.49      9.60 o 
   5  11   8        5.36        7.22      1.78 o 
   6  11   8      220.00      230.52     13.98 o 
   7  11   8       19.57       27.61      5.42 o 
   8  11   8       33.43       46.14      3.09 o 
   0  12   8      466.28      460.89     15.85 o 
   1  12   8        5.27        7.09      1.82 o 
   2  12   8      277.99      276.09      7.54 o 
   3  12   8       47.51       45.68      2.13 o 
   4  12   8        1.55        1.85      1.12 o 
   5  12   8       14.29       10.52      2.22 o 
   6  12   8       17.15       18.33      3.45 o 
   1  13   8       18.65       22.14      2.27 o 
   2  13   8       55.21       56.70      2.17 o 
   3  13   8       41.88       43.62      2.07 o 
   4  13   8       61.89       62.69      6.65 o 
   5  13   8        6.55        4.10      1.62 o 
   0  14   8      224.71      225.68      9.47 o 
   1  14   8       10.59       10.47      0.96 o 
   2  14   8       47.40       44.53      2.29 o 
   3  14   8       17.83       18.96      2.33 o 
   1   1   9      931.29      687.24     26.85 o 
   2   1   9     2666.06     3010.93     80.78 o 
   3   1   9      822.58      764.03     21.83 o 
   4   1   9      302.18      251.62      8.68 o 
   5   1   9        0.99        4.53      2.92 o 
   6   1   9       56.49       53.73      6.77 o 
   7   1   9      140.39      143.56      3.82 o 
   8   1   9      634.11      643.71     12.35 o 
   9   1   9      224.77      231.40      9.09 o 
  10   1   9      208.94      224.85     18.76 o 
  11   1   9       26.44       24.00      2.73 o 
   0   2   9    13459.84    14968.60    849.72 o 
   1   2   9     5354.70     5926.95    195.97 o 
   2   2   9      783.72      852.51     24.98 o 
   3   2   9      303.95      287.53      9.15 o 
   4   2   9     3504.27     4241.67    127.79 o 
   5   2   9      202.93      197.69      7.35 o 
   6   2   9      303.57      316.03     13.95 o 
   7   2   9       25.76       29.46      1.22 o 
   8   2   9        1.93        0.84      0.99 o 
   9   2   9        0.39       -0.05      2.40 o 
  10   2   9       50.80       50.88      6.72 o 
  11   2   9       93.12       81.89      4.30 o 
   1   3   9     2146.39     2425.24     83.23 o 
   2   3   9     1378.99     1367.18     37.46 o 
   3   3   9      356.31      318.79     11.72 o 
   4   3   9      144.95       92.27      5.15 o 
   5   3   9      452.29      508.77     20.46 o 
   6   3   9     2559.21     2332.42     67.24 o 
   7   3   9       29.62       38.96      1.92 o 
   8   3   9       68.09       68.95      2.28 o 
   9   3   9        0.09       -0.26      1.02 o 
  10   3   9      383.72      387.02     10.40 o 
  11   3   9       37.21       34.71      1.89 o 
   0   4   9      339.20      333.22     22.58 o 
   1   4   9      280.12      264.90      9.61 o 
   2   4   9    10066.93    10492.58    425.41 o 
   3   4   9     2822.50     2929.10    105.36 o 
   4   4   9       85.08      107.41     16.25 o 
   5   4   9       19.71       25.30      2.75 o 
   6   4   9       10.85        7.54      2.55 o 
   7   4   9      247.69      234.58      8.13 o 
   8   4   9       62.44       63.91      4.03 o 
   9   4   9      100.03       98.51      2.87 o 
  10   4   9       47.75       51.90      2.69 o 
  11   4   9        2.86        2.42      0.86 o 
   1   5   9      257.67      239.90     11.57 o 
   2   5   9       31.79       15.47      6.99 o 
   3   5   9      296.96      327.69     15.85 o 
   4   5   9      304.28      262.90     17.56 o 
   5   5   9        2.82        2.17      1.59 o 
   6   5   9      359.66      296.62      8.55 o 
   7   5   9      143.14      158.69      5.26 o 
   8   5   9      818.20      811.33     24.66 o 
   9   5   9        0.88        0.36      1.59 o 
  10   5   9       44.03       50.23      2.57 o 
  11   5   9        3.66        1.54      0.75 o 
   0   6   9      621.18      639.83     27.16 o 
   1   6   9        7.13       14.73      1.61 o 
   2   6   9       21.12       22.80      3.00 o 
   3   6   9       84.16       72.62      9.31 o 
   4   6   9      657.99      653.60     21.56 o 
   5   6   9        6.15       10.14      3.50 o 
   6   6   9       91.77       84.75      2.63 o 
   7   6   9        0.34       -0.61      0.87 o 
   8   6   9       39.80       49.37      1.73 o 
   9   6   9       58.27       46.05      2.11 o 
  10   6   9       14.99       22.20      1.35 o 
  11   6   9       10.35        7.15      0.96 o 
   1   7   9      133.90      141.68      5.46 o 
   2   7   9       36.39       28.33      3.16 o 
   3   7   9        0.10        4.69      2.49 o 
   4   7   9       11.42        8.02      1.08 o 
   5   7   9        0.01       -0.63      0.63 o 
   6   7   9       18.59       26.31      2.80 o 
   7   7   9       49.15       43.46      3.10 o 
   8   7   9       10.84       10.13      1.26 o 
   9   7   9        1.54        0.76      1.81 o 
  10   7   9        0.72        1.13      0.75 o 
   0   8   9     2391.91     2361.91     67.57 o 
   1   8   9      414.14      416.36     11.08 o 
   2   8   9      406.13      374.30      9.57 o 
   3   8   9      114.99      108.11      7.40 o 
   4   8   9      442.37      410.60     16.38 o 
   5   8   9       32.12       31.09      1.60 o 
   6   8   9       13.91        9.36      2.97 o 
   7   8   9       38.00       35.25      1.64 o 
   8   8   9       17.73       24.18      2.30 o 
   9   8   9        6.21        4.59      2.84 o 
  10   8   9       12.54       17.88      2.04 o 
   1   9   9      127.54      122.99      3.82 o 
   2   9   9      104.67       99.56      3.57 o 
   3   9   9       32.00       26.42      1.58 o 
   4   9   9      198.56      203.65      9.20 o 
   5   9   9       17.11       16.34      3.09 o 
   6   9   9        3.18        2.33      3.18 o 
   7   9   9       12.15       11.22      2.03 o 
   8   9   9       43.87       43.34      2.45 o 
   9   9   9        1.97        1.56      4.01 o 
   0  10   9      543.15      539.36     18.99 o 
   1  10   9       30.80       33.40      1.82 o 
   2  10   9     1229.08     1181.40     23.76 o 
   3  10   9       38.93       33.40      2.29 o 
   4  10   9      309.78      294.82      9.88 o 
   5  10   9      413.40      405.33     20.61 o 
   6  10   9       67.84       61.54      7.01 o 
   7  10   9        2.96        3.38      1.45 o 
   8  10   9       15.21       17.38      2.04 o 
   1  11   9      131.98      135.14      4.51 o 
   2  11   9       22.84       23.30      1.75 o 
   3  11   9        6.50        6.46      1.04 o 
   4  11   9        7.31       10.94      1.47 o 
   5  11   9       30.96       25.55      6.63 o 
   6  11   9       73.48       72.86      5.90 o 
   7  11   9       11.80        9.46      1.52 o 
   0  12   9      300.73      284.06     12.36 o 
   1  12   9       76.73       78.44      3.27 o 
   2  12   9      276.95      286.26      7.75 o 
   3  12   9       24.72       23.91      1.50 o 
   4  12   9      139.26      135.91      5.39 o 
   5  12   9        9.23        5.42      1.74 o 
   6  12   9        0.40        0.61      1.41 o 
   1  13   9       54.22       52.35      3.53 o 
   2  13   9        0.29        0.86      1.01 o 
   3  13   9       15.46       15.56      2.27 o 
   4  13   9       18.37       17.83      1.74 o 
   5  13   9       15.85       13.92      1.44 o 
   0  14   9       34.82       33.44      2.25 o 
   1  14   9        6.09        6.87      1.00 o 
   2  14   9       61.51       55.80      2.98 o 
   3  14   9        3.30        2.52      1.37 o 
   0   0  10    30272.77    33083.96   1876.51 o 
   1   0  10     4772.63     5510.99    227.31 o 
   2   0  10     8391.35     9136.94    321.37 o 
   3   0  10      436.44      436.13     19.69 o 
   4   0  10      370.88      374.66     15.88 o 
   5   0  10     1501.83     1463.97     66.80 o 
   6   0  10       71.59       62.33      7.33 o 
   7   0  10        4.05        6.71      2.04 o 
   8   0  10      283.51      259.20     10.09 o 
   9   0  10       57.74       70.26      4.51 o 
  10   0  10       77.81       65.70     13.05 o 
  11   0  10       42.37       35.60      3.92 o 
   1   1  10       35.42       36.00     18.65 o 
   2   1  10        9.64       18.18      2.84 o 
   3   1  10      168.44      142.52      7.15 o 
   4   1  10        4.30        9.63      4.05 o 
   5   1  10       15.69       15.68      3.45 o 
   6   1  10      188.48      220.74     13.91 o 
   7   1  10       38.05       42.76      1.53 o 
   8   1  10       16.05       14.93      1.88 o 
   9   1  10        8.07        9.81      1.72 o 
  10   1  10       16.11       21.62      6.32 o 
  11   1  10       50.26       47.77      3.91 o 
   0   2  10     7818.09     8703.90    352.42 o 
   1   2  10      267.74      300.98     12.52 o 
   2   2  10     2757.43     2870.57     79.01 o 
   3   2  10       31.19       25.63      3.68 o 
   4   2  10      347.00      395.65     14.15 o 
   5   2  10     1575.69     1624.32     61.38 o 
   6   2  10      242.88      226.08     15.72 o 
   7   2  10      375.64      381.01     15.01 o 
   8   2  10       50.73       44.63      3.18 o 
   9   2  10       58.21       41.95      4.24 o 
  10   2  10       38.05       29.88      3.78 o 
  11   2  10      171.35      174.86      6.65 o 
   1   3  10     1421.89     1452.85     52.33 o 
   2   3  10        5.39       11.75      4.10 o 
   3   3  10      240.43      184.92      7.99 o 
   4   3  10     2113.18     2360.34     83.17 o 
   5   3  10       91.03       77.70      4.20 o 
   6   3  10      313.33      310.12      8.39 o 
   7   3  10      255.50      257.78      8.63 o 
   8   3  10      138.58      137.73      3.19 o 
   9   3  10        2.90        1.45      2.43 o 
  10   3  10       43.58       38.52      4.59 o 
  11   3  10       29.93       34.96      6.51 o 
   0   4  10      479.84      477.99     34.03 o 
   1   4  10      135.32      148.60      7.39 o 
   2   4  10      641.77      732.32     32.48 o 
   3   4  10      381.12      388.07     15.24 o 
   4   4  10        9.62       15.38      2.23 o 
   5   4  10      503.65      526.30     16.25 o 
   6   4  10        1.13        2.03      0.92 o 
   7   4  10      142.62      171.58      6.81 o 
   8   4  10       83.33       83.19      4.91 o 
   9   4  10      221.21      244.53     13.85 o 
  10   4  10        4.41        5.65      6.90 o 
  11   4  10       49.61       46.12      1.87 o 
   1   5  10      426.99      433.90     17.18 o 
   2   5  10       31.22       54.05     13.00 o 
   3   5  10     3262.15     3079.30     96.09 o 
   4   5  10      587.84      572.77     39.67 o 
   5   5  10       16.76       10.30      1.23 o 
   6   5  10      335.67      324.19     10.87 o 
   7   5  10      187.62      181.36      6.29 o 
   8   5  10      442.88      463.25     13.21 o 
   9   5  10       31.65       23.28      1.97 o 
  10   5  10       18.18       17.77     12.14 o 
  11   5  10        2.34        2.03      1.24 o 
   0   6  10       46.52       46.11      3.86 o 
   1   6  10        0.54        0.52      1.27 o 
   2   6  10        1.01        1.94      1.96 o 
   3   6  10       80.25       47.87      5.79 o 
   4   6  10      326.48      327.12     18.81 o 
   5   6  10       43.12       32.97      2.92 o 
   6   6  10       11.96        9.85      2.05 o 
   7   6  10       39.74       36.60      1.58 o 
   8   6  10        1.39        0.72      0.77 o 
   9   6  10       43.68       37.94      2.33 o 
  10   6  10        5.61        4.40      1.77 o 
   1   7  10      385.69      378.74     10.88 o 
   2   7  10       28.68       33.31      3.89 o 
   3   7  10      594.10      545.41     12.19 o 
   4   7  10      766.91      713.02     23.66 o 
   5   7  10      834.17      803.05     23.45 o 
   6   7  10      474.32      480.74     14.76 o 
   7   7  10       40.61       28.72      1.78 o 
   8   7  10      167.45      189.05      6.97 o 
   9   7  10       60.40       60.91      7.37 o 
  10   7  10       66.47       59.68      2.22 o 
   0   8  10      448.66      427.72     14.28 o 
   1   8  10       69.55       58.98      2.77 o 
   2   8  10      458.29      425.09     10.08 o 
   3   8  10      131.56      119.12      5.56 o 
   4   8  10       18.94       24.12      2.61 o 
   5   8  10      516.55      462.02     18.56 o 
   6   8  10        6.22        4.56      3.74 o 
   7   8  10       48.67       41.00      1.86 o 
   8   8  10       59.22       52.87      4.67 o 
   9   8  10       12.21       14.30      3.76 o 
  10   8  10       10.15        9.42      2.59 o 
   1   9  10      115.00       96.74      3.43 o 
   2   9  10       46.20       49.01      2.38 o 
   3   9  10      634.46      631.87     11.99 o 
   4   9  10       57.02       58.51      5.28 o 
   5   9  10       44.11       49.71      5.59 o 
   6   9  10       66.33       80.63      5.68 o 
   7   9  10        0.38        2.51      1.19 o 
   8   9  10       78.38       87.11      2.80 o 
   9   9  10        8.18        3.40      7.73 o 
   0  10  10      363.39      388.73     17.16 o 
   1  10  10        4.01        1.59      1.20 o 
   2  10  10       97.17       95.02      3.27 o 
   3  10  10       92.83       85.78      2.77 o 
   4  10  10        6.20        3.12      0.92 o 
   5  10  10       29.62       25.44      2.30 o 
   6  10  10       13.96        9.44      2.50 o 
   7  10  10       41.20       46.29      7.01 o 
   8  10  10       34.78       31.38      4.21 o 
   1  11  10       88.84       86.69      3.34 o 
   2  11  10      184.77      200.70      5.07 o 
   3  11  10      240.93      237.27      5.72 o 
   4  11  10       14.27       16.57      1.75 o 
   5  11  10       30.08       30.49      1.70 o 
   6  11  10       14.24       15.47      3.15 o 
   7  11  10        0.76        0.26      1.24 o 
   0  12  10       34.19       29.27      2.80 o 
   1  12  10        3.58       -0.08      1.20 o 
   2  12  10       57.40       55.83      2.98 o 
   3  12  10        3.24        2.25      0.90 o 
   4  12  10       56.38       54.04      2.98 o 
   5  12  10        2.00        2.21      1.50 o 
   6  12  10        0.04       -1.29      1.29 o 
   1  13  10      101.27      104.58      3.29 o 
   2  13  10        1.64       -0.63      0.81 o 
   3  13  10       37.11       40.64      2.87 o 
   4  13  10       19.78       20.89      2.74 o 
   0  14  10       38.60       28.48      2.68 o 
   1  14  10        0.81        1.50      1.07 o 
   2  14  10       11.57        8.68      1.74 o 
   1   1  11     1766.23     1512.92     44.65 o 
   2   1  11     1588.66     1543.62     42.14 o 
   3   1  11     5008.21     4751.38    128.48 o 
   4   1  11      659.31      637.51     17.11 o 
   5   1  11     2887.20     2852.15     93.79 o 
   6   1  11       19.39       15.64      2.32 o 
   7   1  11       90.86       98.03      2.98 o 
   8   1  11      185.94      169.39      7.03 o 
   9   1  11        1.29        1.42      1.83 o 
  10   1  11       34.69       22.24      5.57 o 
  11   1  11        6.38        5.24      1.39 o 
   0   2  11      978.41     1231.47     51.32 o 
   1   2  11      147.87      134.65     10.25 o 
   2   2  11      166.47      165.54      6.41 o 
   3   2  11       99.08       98.31      5.86 o 
   4   2  11      278.67      300.89     13.69 o 
   5   2  11       42.95       51.40      7.38 o 
   6   2  11      231.15      191.32      4.88 o 
   7   2  11      136.91      128.95     14.45 o 
   8   2  11      116.00      122.28      9.11 o 
   9   2  11        0.21       -0.90      1.67 o 
  10   2  11       33.52       27.70      1.96 o 
  11   2  11       91.77       89.86      3.59 o 
   1   3  11      108.77       73.55      5.22 o 
   2   3  11     1816.07     1916.40     66.56 o 
   3   3  11     1220.47     1183.87     38.19 o 
   4   3  11      347.93      331.29     10.84 o 
   5   3  11      195.33      212.80      9.40 o 
   6   3  11      222.94      213.44      6.22 o 
   7   3  11       69.09       72.07      2.51 o 
   8   3  11        1.58        0.88      1.15 o 
   9   3  11        0.22        1.26      3.67 o 
  10   3  11        4.55       10.08      1.92 o 
  11   3  11       30.73       30.92      1.52 o 
   0   4  11      157.23      152.03     10.70 o 
   1   4  11      115.03       78.62      6.78 o 
   2   4  11       33.39       57.87      6.75 o 
   3   4  11        3.29        1.04      4.08 o 
   4   4  11       85.13       79.04      4.76 o 
   5   4  11      652.46      607.15     14.43 o 
   6   4  11       26.66       16.92      1.18 o 
   7   4  11       63.37       60.75      2.71 o 
   8   4  11      114.68       97.63      4.75 o 
   9   4  11      138.64      142.28     12.30 o 
  10   4  11       26.28       24.54      2.69 o 
  11   4  11       10.40       14.40      2.24 o 
   1   5  11      824.25      833.95     53.47 o 
   2   5  11       93.53       75.54     12.65 o 
   3   5  11      355.33      334.06     38.68 o 
   4   5  11       66.31       81.64      6.68 o 
   5   5  11       48.53       50.44      3.64 o 
   6   5  11      286.79      263.19      7.18 o 
   7   5  11       60.42       56.37      4.10 o 
   8   5  11       87.92       94.00      4.16 o 
   9   5  11       10.51        5.89      5.09 o 
  10   5  11       26.45       24.02      2.33 o 
  11   5  11       27.42       29.16      4.22 o 
   0   6  11       32.79       35.03      3.61 o 
   1   6  11      113.15      111.42      4.95 o 
   2   6  11       30.91       33.34      3.52 o 
   3   6  11      524.12      484.33     14.06 o 
   4   6  11        2.01        2.28      1.25 o 
   5   6  11     1243.02     1259.76     35.68 o 
   6   6  11      352.90      333.26      8.37 o 
   7   6  11      430.65      437.19     14.35 o 
   8   6  11       48.38       43.72      2.41 o 
   9   6  11        5.91        6.78      1.25 o 
  10   6  11        4.92        4.27      0.81 o 
   1   7  11      861.15      738.65     22.87 o 
   2   7  11      262.84      256.91      6.95 o 
   3   7  11     1311.05     1217.23     44.36 o 
   4   7  11      292.07      260.51     10.31 o 
   5   7  11        6.40        3.61      1.15 o 
   6   7  11      202.62      198.52      8.96 o 
   7   7  11        7.61        4.29      1.22 o 
   8   7  11        1.86        1.73      0.86 o 
   9   7  11       30.00       27.00      2.95 o 
  10   7  11       10.14       11.79      0.98 o 
   0   8  11      754.03      711.16     22.37 o 
   1   8  11      144.96      130.53      5.41 o 
   2   8  11        0.94        1.39      1.30 o 
   3   8  11      367.46      350.86      6.82 o 
   4   8  11       22.30       20.55      3.06 o 
   5   8  11      715.26      711.37     25.28 o 
   6   8  11      144.32      130.27      4.45 o 
   7   8  11      267.43      254.18     18.59 o 
   8   8  11        0.85       -0.26      2.41 o 
   9   8  11      139.34      125.76      8.32 o 
   1   9  11      178.66      150.82      4.64 o 
   2   9  11        4.45        4.60      1.34 o 
   3   9  11        8.40        8.37      2.41 o 
   4   9  11       99.98       91.75      3.39 o 
   5   9  11       32.20       18.97      2.26 o 
   6   9  11       12.23       14.14      2.12 o 
   7   9  11       31.33       33.82      5.97 o 
   8   9  11        9.74        8.97      1.65 o 
   9   9  11        8.06        7.84      3.99 o 
   0  10  11      130.57      126.83      6.91 o 
   1  10  11      348.57      371.06      9.41 o 
   2  10  11        1.09       -0.57      1.08 o 
   3  10  11       34.88       38.94      2.77 o 
   4  10  11       14.16       13.54      1.13 o 
   5  10  11      415.97      428.07     27.99 o 
   6  10  11       44.19       42.20      9.58 o 
   7  10  11       84.66       77.82      5.45 o 
   8  10  11       10.44       10.94      1.62 o 
   1  11  11      201.54      222.21      8.19 o 
   2  11  11        0.14        1.22      0.98 o 
   3  11  11      263.94      308.95      8.40 o 
   4  11  11       12.86        8.71      1.31 o 
   5  11  11       24.53       30.46      2.47 o 
   6  11  11        1.12       -0.35      4.17 o 
   7  11  11        4.67        0.81      0.77 o 
   0  12  11        7.57        2.02      1.71 o 
   1  12  11        5.81        4.83      1.22 o 
   2  12  11       10.99        9.84      1.30 o 
   3  12  11      238.16      256.45      9.12 o 
   4  12  11        1.56       -0.29      1.11 o 
   5  12  11       40.81       40.38      3.74 o 
   1  13  11      148.71      162.61      4.57 o 
   2  13  11        0.03       -0.26      0.82 o 
   3  13  11      250.07      279.52      9.32 o 
   4  13  11        0.00       -0.08      1.29 o 
   0  14  11       10.86        8.58      1.52 o 
   1  14  11       12.49       10.82      1.91 o 
   0   0  12     5801.89     6923.57    394.68 o 
   1   0  12       91.19       95.44     12.06 o 
   2   0  12     3141.40     3546.32    147.73 o 
   3   0  12      600.60      595.56     29.01 o 
   4   0  12      154.18      190.62     13.00 o 
   5   0  12      711.89      778.88     37.73 o 
   6   0  12      135.25      145.08      5.49 o 
   7   0  12       82.14       77.49      3.91 o 
   8   0  12       53.48       34.29      3.41 o 
   9   0  12      513.47      576.62     31.83 o 
  10   0  12       46.73       37.39      4.29 o 
  11   0  12       13.43       15.45      1.86 o 
   1   1  12      115.18      148.22      6.79 o 
   2   1  12      398.50      384.71     13.63 o 
   3   1  12      398.77      405.76     13.85 o 
   4   1  12      474.05      470.05     18.52 o 
   5   1  12       22.72       27.61      8.30 o 
   6   1  12        0.34        0.97      1.34 o 
   7   1  12       15.56       18.88      1.70 o 
   8   1  12        6.49        4.07      4.33 o 
   9   1  12       36.85       36.05      4.71 o 
  10   1  12       91.29      104.95      5.71 o 
  11   1  12       11.35       10.85      1.20 o 
   0   2  12      130.10      131.63     11.45 o 
   1   2  12      135.85      163.40     11.27 o 
   2   2  12      311.59      328.86     14.66 o 
   3   2  12      823.78      887.60     27.12 o 
   4   2  12      199.73      242.14      9.70 o 
   5   2  12     1159.26     1067.88     41.39 o 
   6   2  12      432.74      392.37     11.93 o 
   7   2  12      648.60      645.39     17.13 o 
   8   2  12       25.70       21.08      1.56 o 
   9   2  12      188.80      211.88     12.23 o 
  10   2  12        7.97        7.14      4.29 o 
  11   2  12       96.36      100.06      3.64 o 
   1   3  12       30.39       20.27      4.60 o 
   2   3  12      106.75      116.47      9.49 o 
   3   3  12      695.86      662.50     29.42 o 
   4   3  12       36.57       37.22      4.66 o 
   5   3  12       53.58       55.12      3.77 o 
   6   3  12       10.41        6.50      1.19 o 
   7   3  12      535.27      491.93     17.98 o 
   8   3  12        3.28        5.42      2.74 o 
   9   3  12        6.04        6.33      3.60 o 
  10   3  12       58.39       57.27      4.40 o 
  11   3  12       14.87       21.82      1.19 o 
   0   4  12      524.94      503.53     25.79 o 
   1   4  12       25.94       20.34      5.33 o 
   2   4  12      605.86      651.83     16.31 o 
   3   4  12      238.89      249.88     15.23 o 
   4   4  12        6.03        7.04      3.85 o 
   5   4  12     1262.58     1141.75     31.25 o 
   6   4  12        6.33        7.90      1.86 o 
   7   4  12     1274.73     1229.42     29.72 o 
   8   4  12       15.98       15.49      2.90 o 
   9   4  12      223.46      221.06     11.76 o 
  10   4  12        2.83        3.64      0.79 o 
  11   4  12       54.79       56.16      9.24 o 
   1   5  12      242.06      245.55      7.68 o 
   2   5  12      377.52      369.16     43.41 o 
   3   5  12     1382.15     1219.04     51.01 o 
   4   5  12      331.33      304.42      7.16 o 
   5   5  12       30.10       32.28      3.00 o 
   6   5  12      267.51      280.34      8.90 o 
   7   5  12        6.89       10.35      0.99 o 
   8   5  12       82.22       92.44      3.76 o 
   9   5  12       34.06       37.31      2.82 o 
  10   5  12        4.71        8.15      2.51 o 
   0   6  12       90.04      108.27      6.07 o 
   1   6  12       52.98       51.43      4.20 o 
   2   6  12      303.81      277.28     10.20 o 
   3   6  12       15.36       25.19      5.08 o 
   4   6  12       36.18       43.12      2.10 o 
   5   6  12      338.49      283.79      7.60 o 
   6   6  12      107.34       92.32      3.33 o 
   7   6  12      355.16      331.71     11.60 o 
   8   6  12       11.17       11.46      1.10 o 
   9   6  12        4.77        3.63      1.74 o 
  10   6  12        0.02        1.58      0.65 o 
   1   7  12     1135.60     1044.80     22.64 o 
   2   7  12        1.69        4.13      1.49 o 
   3   7  12       78.20       76.97      5.21 o 
   4   7  12      452.42      435.22     14.44 o 
   5   7  12      302.56      307.76     11.32 o 
   6   7  12      682.14      707.17     23.73 o 
   7   7  12        5.17        4.63      2.04 o 
   8   7  12       11.81       11.61      1.71 o 
   9   7  12        4.04        3.70      3.72 o 
  10   7  12       12.81       16.95      2.97 o 
   0   8  12      536.48      505.08     16.12 o 
   1   8  12      280.14      263.58      7.52 o 
   2   8  12       71.03       70.13      3.30 o 
   3   8  12       31.22       23.33      1.46 o 
   4   8  12      232.70      212.67      7.71 o 
   5   8  12        0.12        2.36      2.04 o 
   6   8  12        9.42        7.47      3.29 o 
   7   8  12        0.25        1.77      2.97 o 
   8   8  12        2.12        2.08      1.52 o 
   9   8  12        4.67        3.69      1.81 o 
   1   9  12      756.52      765.55     16.69 o 
   2   9  12      141.67      138.86      4.50 o 
   3   9  12      143.60      144.38      3.75 o 
   4   9  12      315.41      309.81     13.29 o 
   5   9  12       62.46       62.88      8.57 o 
   6   9  12      176.89      171.02     11.25 o 
   7   9  12        2.62        0.39      2.82 o 
   8   9  12        5.32        5.42      2.27 o 
   0  10  12       45.94       39.80      3.23 o 
   1  10  12       58.30       56.90      3.46 o 
   2  10  12        1.59        0.73      1.37 o 
   3  10  12        1.06        1.19      1.02 o 
   4  10  12        0.05       -0.46      0.83 o 
   5  10  12        8.00        8.88      4.16 o 
   6  10  12        1.80        3.36      7.79 o 
   7  10  12        0.70        1.48      0.93 o 
   8  10  12        1.15       26.80    120.28 o 
   1  11  12      243.76      245.34      9.12 o 
   2  11  12       19.06       18.32      1.54 o 
   3  11  12      163.58      188.82      5.21 o 
   4  11  12       73.50       83.27      3.36 o 
   5  11  12       32.37       29.60      2.04 o 
   6  11  12       12.66       12.46      1.75 o 
   7  11  12        3.61        3.25      1.08 o 
   0  12  12       24.55       18.32      3.24 o 
   1  12  12        0.71       -0.22      1.03 o 
   2  12  12       67.23       60.98      6.08 o 
   3  12  12       67.64       68.00      5.69 o 
   4  12  12      123.60      125.38      8.32 o 
   5  12  12        3.58        4.69      1.53 o 
   1  13  12       35.17       34.41      1.51 o 
   2  13  12       26.73       31.85      1.96 o 
   3  13  12      165.32      184.01      7.70 o 
   1   1  13     1572.88     1861.76     56.20 o 
   2   1  13      357.81      358.16     15.85 o 
   3   1  13       65.05       54.57      4.52 o 
   4   1  13     2453.92     2332.86    111.50 o 
   5   1  13        5.00       12.53      6.68 o 
   6   1  13      887.31      770.43     23.73 o 
   7   1  13        2.01        2.12      1.09 o 
   8   1  13      135.03      127.32      3.80 o 
   9   1  13       62.15       59.53      3.51 o 
  10   1  13       98.94      107.48      7.85 o 
  11   1  13       28.41       25.42      1.70 o 
   0   2  13      696.42      745.13     32.88 o 
   1   2  13       57.93       75.86      6.39 o 
   2   2  13     1331.49     1375.93     42.60 o 
   3   2  13       17.53       12.70      4.08 o 
   4   2  13      638.74      633.82     18.77 o 
   5   2  13       30.08       34.53      2.43 o 
   6   2  13      517.60      487.43     13.80 o 
   7   2  13      296.83      306.69      8.92 o 
   8   2  13       89.76      100.32      4.39 o 
   9   2  13        3.39        2.93      1.47 o 
  10   2  13       37.07       41.40      6.84 o 
  11   2  13        8.04        8.56      0.81 o 
   1   3  13       11.15        9.64      4.35 o 
   2   3  13      287.91      230.92      9.52 o 
   3   3  13       43.36       67.93      5.94 o 
   4   3  13     2343.02     2195.44     51.49 o 
   5   3  13        0.71        2.58      1.44 o 
   6   3  13     1691.76     1581.81     41.28 o 
   7   3  13       19.96       21.79      1.49 o 
   8   3  13      490.55      532.52     20.61 o 
   9   3  13       64.74       60.26      3.01 o 
  10   3  13       68.03       79.69      9.20 o 
  11   3  13        2.01        3.70      0.80 o 
   0   4  13      123.10      134.10      7.32 o 
   1   4  13       22.20       30.17      3.74 o 
   2   4  13      851.49      848.52     22.87 o 
   3   4  13       58.55       95.77     31.63 o 
   4   4  13     1221.19     1151.53     25.44 o 
   5   4  13       49.79       47.84      1.95 o 
   6   4  13       15.89       19.03      1.22 o 
   7   4  13      157.25      156.00      3.92 o 
   8   4  13      146.64      158.77      7.31 o 
   9   4  13       12.85       11.80      6.37 o 
  10   4  13        9.29        3.85      6.31 o 
   1   5  13       12.14       18.36      5.49 o 
   2   5  13      477.64      411.85     16.66 o 
   3   5  13      619.02      597.46     15.41 o 
   4   5  13     1008.86      937.99     35.71 o 
   5   5  13        5.75       13.15      2.14 o 
   6   5  13     1028.78      998.44     29.25 o 
   7   5  13       40.57       40.99      1.84 o 
   8   5  13        8.75       13.59      2.06 o 
   9   5  13        1.10        2.25      3.94 o 
  10   5  13       33.86       28.54      1.32 o 
   0   6  13       10.39        8.86      5.83 o 
   1   6  13       64.28       64.52      4.29 o 
   2   6  13     1062.22     1012.91     21.09 o 
   3   6  13      201.93      193.83     10.44 o 
   4   6  13      148.07      124.84      3.84 o 
   5   6  13       34.61       31.53      3.53 o 
   6   6  13       19.61       12.43      2.08 o 
   7   6  13        2.32        3.52      1.11 o 
   8   6  13       34.00       26.54      3.12 o 
   9   6  13       33.23       36.33      1.64 o 
  10   6  13        0.35        0.07      6.67 o 
   1   7  13      247.95      234.28      6.84 o 
   2   7  13       99.79      101.77      3.76 o 
   3   7  13      183.23      155.87      3.57 o 
   4   7  13        0.40        0.53      0.91 o 
   5   7  13      130.87      123.92      8.43 o 
   6   7  13        0.42        1.73      2.52 o 
   7   7  13        0.14        0.64      1.13 o 
   8   7  13       18.54       17.46      3.42 o 
   9   7  13        0.61       -1.18      1.45 o 
   0   8  13      325.49      316.21     11.99 o 
   1   8  13        2.34        7.07      1.63 o 
   2   8  13        6.32        6.84      1.62 o 
   3   8  13       95.24       92.55      2.84 o 
   4   8  13      364.48      357.55     13.40 o 
   5   8  13       15.10       14.47      1.59 o 
   6   8  13      116.61       99.32      5.84 o 
   7   8  13       19.64       24.21      3.66 o 
   8   8  13        7.73        4.52      1.55 o 
   9   8  13       37.00       34.40      3.58 o 
   1   9  13      333.72      356.38      8.49 o 
   2   9  13        0.13       -0.17      1.29 o 
   3   9  13       16.45       20.63      1.42 o 
   4   9  13        0.00       -0.86      1.08 o 
   5   9  13        0.47       -0.42      3.37 o 
   6   9  13      122.97      123.97     14.10 o 
   7   9  13        2.33        2.85      2.31 o 
   8   9  13        0.44        1.92      3.01 o 
   0  10  13      180.21      157.23      6.79 o 
   1  10  13        0.07       -0.54      1.68 o 
   2  10  13      269.47      268.03      7.28 o 
   3  10  13       11.55        8.86      1.13 o 
   4  10  13       70.90       68.00      3.42 o 
   5  10  13       44.20       48.17      3.80 o 
   6  10  13       14.62       11.31      1.45 o 
   7  10  13        9.34        9.17      5.84 o 
   1  11  13        6.63        9.76      1.52 o 
   2  11  13       89.22       94.27      3.94 o 
   3  11  13       10.42        5.42      1.02 o 
   4  11  13       27.42       28.68      1.84 o 
   5  11  13        0.13        1.35      1.07 o 
   6  11  13        4.64        2.27      0.93 o 
   0  12  13       30.64       26.81      2.83 o 
   1  12  13        2.79        1.52      1.04 o 
   2  12  13      168.72      178.50      6.36 o 
   3  12  13       10.15        9.55      3.17 o 
   4  12  13       78.81       96.16      4.36 o 
   5  12  13        5.30        6.20      1.58 o 
   1  13  13        1.61        1.61      1.04 o 
   2  13  13        7.89        6.81      1.09 o 
   3  13  13        0.38        0.16      1.23 o 
   0   0  14    10593.29    11447.37    661.89 o 
   1   0  14      835.74      870.76     57.38 o 
   2   0  14     6373.28     5832.10    175.61 o 
   3   0  14       66.26       73.91     17.86 o 
   5   0  14      129.13      126.87      5.13 o 
   6   0  14     1810.42     1872.24     53.38 o 
   7   0  14       11.87       17.28      4.74 o 
   8   0  14       31.73       32.48      3.95 o 
   9   0  14       23.73       23.95      2.85 o 
  10   0  14        1.76        1.26      6.71 o 
  11   0  14       12.40       14.01      3.04 o 
   1   1  14      231.49      214.70     12.13 o 
   2   1  14        7.03       17.41      4.62 o 
   3   1  14      296.66      250.04     15.36 o 
   4   1  14     1394.10     1390.76     59.66 o 
   5   1  14       56.52       50.83      3.07 o 
   6   1  14      988.45      973.76     26.77 o 
   7   1  14       33.65       31.00      1.75 o 
   8   1  14       71.63       84.42      4.61 o 
   9   1  14        9.59        8.88      2.16 o 
  10   1  14       32.92       32.21      2.01 o 
  11   1  14        6.62        3.90      1.72 o 
   0   2  14     4089.75     4055.47    169.15 o 
   1   2  14      188.94      194.50      9.18 o 
   2   2  14     4378.24     4242.58     94.03 o 
   3   2  14      176.15      212.39     12.51 o 
   4   2  14     1191.53     1148.22     32.90 o 
   5   2  14       20.02       29.21      1.38 o 
   6   2  14        4.74        4.50      1.61 o 
   7   2  14       43.98       53.36      2.57 o 
   8   2  14        7.02        7.56      1.84 o 
   9   2  14       39.54       39.11      6.33 o 
  10   2  14       71.86       65.00      7.04 o 
  11   2  14        6.38        4.99      1.32 o 
   1   3  14      150.06      134.08      5.32 o 
   2   3  14      651.12      627.36     19.27 o 
   3   3  14      818.13      713.28     22.31 o 
   4   3  14      230.34      217.07      7.03 o 
   5   3  14      351.82      342.85      8.06 o 
   6   3  14        0.59        3.10      1.41 o 
   7   3  14       49.40       43.79      1.98 o 
   8   3  14       64.69       65.90      3.81 o 
   9   3  14       13.98       11.10      4.05 o 
  10   3  14        7.60        4.79      2.44 o 
   0   4  14      698.67      697.67     33.81 o 
   1   4  14       50.01       57.38      4.93 o 
   2   4  14      237.65      236.18     13.06 o 
   3   4  14        9.01        4.76      3.43 o 
   4   4  14     1379.54     1374.64     48.51 o 
   5   4  14      150.48      158.05      5.64 o 
   6   4  14      156.27      162.96      5.22 o 
   7   4  14       16.16       18.08      1.44 o 
   8   4  14      210.83      216.49      9.75 o 
   9   4  14        2.17        0.07      2.00 o 
  10   4  14        2.65        1.88      0.93 o 
   1   5  14       39.95       39.93      3.73 o 
   2   5  14        0.73        0.69      3.37 o 
   3   5  14      200.37      181.20      7.80 o 
   4   5  14       12.24        8.66      1.18 o 
   5   5  14       21.31       24.67      3.63 o 
   6   5  14      299.47      269.86      7.93 o 
   7   5  14       38.68       27.38      1.59 o 
   8   5  14       32.58       36.36      4.99 o 
   9   5  14        2.76        1.91      2.91 o 
  10   5  14       54.17       50.19     12.19 o 
   0   6  14       47.16       44.05      6.90 o 
   1   6  14       56.07       49.56      2.85 o 
   2   6  14     2935.66     2871.47     52.74 o 
   3   6  14      241.45      232.85      6.19 o 
   4   6  14        8.38       10.51      1.16 o 
   5   6  14       96.68       93.27      5.80 o 
   6   6  14       32.19       29.04      1.67 o 
   7   6  14        0.72        0.04      0.91 o 
   8   6  14       70.58       62.04      5.09 o 
   9   6  14       26.80       23.27      6.17 o 
  10   6  14       35.24       38.18      4.11 o 
   1   7  14       49.06       54.00      3.55 o 
   2   7  14        3.31        5.64      1.51 o 
   3   7  14      173.64      191.45      4.34 o 
   4   7  14      332.31      304.98     12.52 o 
   5   7  14       31.53       19.75      1.74 o 
   6   7  14       90.51       93.88      5.02 o 
   7   7  14       16.12       27.38      2.78 o 
   8   7  14      133.93      129.93     10.08 o 
   9   7  14        1.04       -0.08      2.87 o 
   0   8  14     2687.79     2674.06     84.02 o 
   1   8  14      171.83      171.14      5.76 o 
   2   8  14       23.85       17.46      1.84 o 
   3   8  14        1.32       -0.11      0.99 o 
   4   8  14      147.20      130.66      7.46 o 
   5   8  14       61.98       53.10      2.28 o 
   6   8  14       67.79       58.43      3.28 o 
   7   8  14       17.15       13.77      1.49 o 
   8   8  14       11.84       12.01      1.04 o 
   1   9  14      229.38      247.21      6.67 o 
   2   9  14       30.25       31.30      2.25 o 
   3   9  14       37.53       43.94      1.87 o 
   4   9  14      250.22      244.48      5.24 o 
   5   9  14       14.85       15.38      3.15 o 
   6   9  14      183.90      186.12     10.24 o 
   7   9  14        0.28        0.74      1.08 o 
   8   9  14       46.31       33.55      2.26 o 
   0  10  14        2.15        2.42      1.85 o 
   1  10  14       92.94       95.22      4.76 o 
   2  10  14        0.41        1.90      1.39 o 
   3  10  14        3.75        3.68      1.15 o 
   4  10  14      121.10      127.60      4.08 o 
   5  10  14        9.68        7.24      1.02 o 
   6  10  14       19.21       11.31      1.20 o 
   7  10  14        0.12       -0.27      5.09 o 
   1  11  14       74.22       76.64      6.14 o 
   2  11  14        0.69        0.54      1.21 o 
   3  11  14       28.03       29.25      1.71 o 
   4  11  14       56.56       71.60      3.51 o 
   5  11  14        0.01       -0.05      0.90 o 
   6  11  14      114.58      109.47      4.91 o 
   0  12  14       46.38       46.09      4.48 o 
   1  12  14       40.35       41.37      2.11 o 
   2  12  14       91.78      109.75      4.13 o 
   3  12  14        0.17        2.06      1.14 o 
   4  12  14       89.06      100.03      6.62 o 
   1  13  14        1.69        1.69      1.40 o 
   2  13  14       26.54       42.32      3.43 o 
   1   1  15     1115.32      949.63     21.57 o 
   2   1  15        9.32       12.94      4.28 o 
   3   1  15      975.48      870.66     43.14 o 
   4   1  15      876.80      824.22     20.76 o 
   5   1  15       10.12        9.34      1.52 o 
   6   1  15      388.76      370.94      9.60 o 
   7   1  15      104.08      114.87      3.73 o 
   8   1  15        0.46       -0.48      4.15 o 
   9   1  15       36.64       34.93      6.78 o 
  10   1  15        4.42        4.14      4.34 o 
   0   2  15        5.51        3.37      6.45 o 
   1   2  15      344.75      414.67     15.19 o 
   2   2  15      306.62      275.35     13.87 o 
   3   2  15      581.11      528.97     18.39 o 
   4   2  15        0.58        1.27      3.73 o 
   5   2  15       27.15       29.64      1.63 o 
   6   2  15       36.32       37.41      1.93 o 
   7   2  15        3.58        9.04      3.16 o 
   8   2  15       22.14       26.96      3.84 o 
   9   2  15       59.14       54.11      9.77 o 
  10   2  15       26.55       25.54      4.34 o 
   1   3  15      506.86      471.59     20.81 o 
   2   3  15       11.05       14.41      4.36 o 
   3   3  15      454.66      392.76     12.72 o 
   4   3  15      115.09      105.59      4.37 o 
   5   3  15      685.60      665.17     15.62 o 
   6   3  15      371.69      348.13      8.94 o 
   7   3  15      186.48      196.67      4.75 o 
   8   3  15      202.79      205.11     14.03 o 
   9   3  15        8.01        5.30      2.86 o 
  10   3  15       33.70       25.91      5.85 o 
   0   4  15      275.26      224.01     17.79 o 
   1   4  15       61.42       55.81      4.06 o 
   2   4  15      343.14      315.95     10.39 o 
   3   4  15        0.59        4.12      3.93 o 
   4   4  15      461.09      420.53     13.29 o 
   5   4  15      421.25      446.70     15.43 o 
   6   4  15      111.88      115.83      4.99 o 
   7   4  15       46.61       55.44      3.56 o 
   8   4  15        6.86       13.24      1.28 o 
   9   4  15        9.96       12.32      7.95 o 
  10   4  15        0.14       28.68     71.32 o 
   1   5  15       48.93       32.41      3.90 o 
   2   5  15      243.94      242.36      8.60 o 
   3   5  15     1739.13     1647.89     28.30 o 
   4   5  15       39.74       32.58      1.54 o 
   5   5  15       38.28       30.69      2.68 o 
   6   5  15       46.98       39.64      1.87 o 
   7   5  15        2.66        4.96      1.45 o 
   8   5  15      111.43       92.61      5.63 o 
   9   5  15       33.65       27.44      5.15 o 
  10   5  15       12.25       40.35     99.61 o 
   0   6  15      774.65      755.08     26.14 o 
   1   6  15       36.20       26.77      4.12 o 
   2   6  15      701.01      671.96     14.13 o 
   3   6  15      621.59      603.87     11.48 o 
   4   6  15      335.17      321.05     11.11 o 
   5   6  15      389.63      410.39     16.01 o 
   6   6  15       21.86       30.04      2.20 o 
   7   6  15      186.04      195.11     11.46 o 
   8   6  15        1.30        5.21      1.92 o 
   9   6  15      164.12      165.70     43.23 o 
   1   7  15      768.18      716.66     19.98 o 
   2   7  15        0.03        0.00      1.44 o 
   3   7  15      240.35      215.05      5.17 o 
   4   7  15       89.06       90.81      3.80 o 
   5   7  15       16.40       13.97      1.71 o 
   6   7  15       35.75       29.22      1.75 o 
   7   7  15       67.36       63.37      4.28 o 
   8   7  15       14.93       14.62      2.53 o 
   9   7  15       60.55       63.94     12.31 o 
   0   8  15      150.12      161.72     10.57 o 
   1   8  15      349.67      354.09      9.33 o 
   2   8  15       27.66       35.74      2.84 o 
   3   8  15      181.44      169.56      4.12 o 
   4   8  15      253.29      281.07      6.08 o 
   5   8  15      295.50      317.67     17.38 o 
   6   8  15       43.85       49.55      6.77 o 
   7   8  15      113.62      120.49     12.25 o 
   8   8  15       19.51       15.79      4.35 o 
   1   9  15      226.54      214.26      8.53 o 
   2   9  15       11.65        9.40      1.42 o 
   3   9  15        2.24        1.45      1.04 o 
   4   9  15       79.13       72.68      2.51 o 
   5   9  15        2.44        2.95      3.84 o 
   6   9  15        9.83        9.11      1.95 o 
   7   9  15        0.00       -1.33      4.10 o 
   0  10  15        0.54        1.01      1.61 o 
   1  10  15       15.40       11.07      1.91 o 
   2  10  15      109.89      114.46      4.28 o 
   3  10  15       60.76       60.91      2.67 o 
   4  10  15        5.22        5.55      1.16 o 
   5  10  15       99.55      108.50      3.72 o 
   6  10  15        1.73        1.28      1.78 o 
   1  11  15        4.90        4.79      1.54 o 
   2  11  15        0.74        1.99      1.17 o 
   3  11  15       83.87       99.20      4.47 o 
   4  11  15       16.50       12.28      1.85 o 
   5  11  15        4.14        5.73      3.66 o 
   0  12  15       50.69       42.44      7.62 o 
   1  12  15        3.74        5.46      1.01 o 
   2  12  15       17.45       14.95      1.69 o 
   3  12  15       26.26       33.83      4.31 o 
   0   0  16      740.35      718.80     34.35 o 
   1   0  16       84.09       99.41      9.26 o 
   2   0  16      306.30      310.55     25.51 o 
   3   0  16        7.04       11.18      4.33 o 
   4   0  16     1049.87      914.96     20.45 o 
   5   0  16     3228.60     3208.90     66.58 o 
   6   0  16      367.28      413.26     12.13 o 
   7   0  16      192.21      215.30     19.18 o 
   8   0  16        1.56       -0.16      4.58 o 
   9   0  16      152.25      160.74      6.91 o 
  10   0  16      120.02      131.82     37.25 o 
   1   1  16      684.23      641.77     17.23 o 
   2   1  16       55.78       59.22      9.26 o 
   3   1  16       60.76       55.44      4.46 o 
   4   1  16        0.60       -0.30      3.55 o 
   5   1  16        1.22        0.35      3.72 o 
   6   1  16        2.54        4.23      2.10 o 
   7   1  16      121.18      111.05      6.15 o 
   8   1  16       78.84       75.67      5.77 o 
   9   1  16        3.48        2.44      2.72 o 
  10   1  16       20.74       21.62      6.64 o 
   0   2  16      299.97      287.01     19.83 o 
   1   2  16      324.32      351.51     17.63 o 
   2   2  16       64.39       64.06      5.24 o 
   3   2  16      834.48      792.03     19.75 o 
   4   2  16       10.29        5.91      5.67 o 
   5   2  16     1094.21     1084.18     86.39 o 
   6   2  16       13.30       20.07      3.46 o 
   7   2  16      701.56      743.67     49.88 o 
   8   2  16        9.71       13.66      2.92 o 
   9   2  16      122.74      138.68     10.65 o 
  10   2  16       25.30       30.36      3.34 o 
   1   3  16      676.48      666.00     14.82 o 
   2   3  16      822.68      838.06     19.76 o 
   3   3  16      840.40      779.75     28.66 o 
   4   3  16        0.25        2.28      1.03 o 
   5   3  16       84.84       86.68      4.28 o 
   6   3  16       63.63       57.57      2.45 o 
   7   3  16       23.01       25.66      1.59 o 
   8   3  16       44.52       37.07      7.23 o 
   9   3  16       47.33       42.56      4.51 o 
  10   3  16        0.09        2.18      1.23 o 
   0   4  16      321.15      276.66     20.71 o 
   1   4  16      256.74      239.50      8.75 o 
   2   4  16       42.97       37.26      3.03 o 
   3   4  16      801.24      746.07     15.52 o 
   4   4  16      206.89      188.04      7.95 o 
   5   4  16      659.16      631.61     17.71 o 
   6   4  16       17.97       17.77      1.48 o 
   7   4  16      467.95      484.48     16.09 o 
   8   4  16       42.57       53.94     13.32 o 
   9   4  16       29.57       32.65      7.95 o 
  10   4  16        4.81        1.90      1.44 o 
   1   5  16      282.69      276.99      8.59 o 
   2   5  16       10.36       14.69      2.00 o 
   3   5  16      135.17      120.81      5.78 o 
   4   5  16      100.98       79.01      4.86 o 
   5   5  16       30.18       19.96      2.80 o 
   6   5  16        1.49        3.17      0.82 o 
   7   5  16      112.50      119.31      9.39 o 
   8   5  16       30.69       40.07      9.94 o 
   9   5  16        0.05        0.34      2.89 o 
   0   6  16        0.04        1.60      4.20 o 
   1   6  16      186.57      174.93      8.55 o 
   2   6  16       37.42       32.79      2.13 o 
   3   6  16       59.03       57.51      2.47 o 
   4   6  16       26.92       22.44      1.65 o 
   5   6  16      176.45      167.57      4.87 o 
   6   6  16        8.37        7.38      2.39 o 
   7   6  16       24.22       22.93      2.81 o 
   8   6  16       81.90       81.05     19.99 o 
   9   6  16      102.19       94.90     44.84 o 
   1   7  16       49.40       43.38      3.28 o 
   2   7  16      259.38      255.84      7.37 o 
   3   7  16      284.56      264.87      6.20 o 
   4   7  16       14.46       15.66      1.21 o 
   5   7  16       88.90       63.94      4.13 o 
   6   7  16        0.11        1.90      2.85 o 
   7   7  16        2.45        1.28      5.53 o 
   8   7  16       22.75       29.83     12.95 o 
   0   8  16        6.67        4.19      6.25 o 
   1   8  16        4.41        5.19      1.75 o 
   2   8  16       14.85        5.37      1.45 o 
   3   8  16       19.51       17.71      1.44 o 
   4   8  16       25.83       18.31      1.28 o 
   5   8  16        8.13        6.48      2.55 o 
   6   8  16        0.62        0.34      1.41 o 
   7   8  16        3.57        2.99      2.73 o 
   8   8  16        5.41        5.14      5.28 o 
   1   9  16      179.32      169.66      6.65 o 
   2   9  16        1.79        2.53      1.34 o 
   3   9  16      309.19      302.96      7.15 o 
   4   9  16       54.14       47.09      2.42 o 
   5   9  16      152.00      152.58      4.28 o 
   6   9  16        5.99        2.37      3.31 o 
   7   9  16        5.89       53.30    146.98 o 
   0  10  16      194.23      192.24      9.01 o 
   1  10  16        8.61        8.50      1.81 o 
   2  10  16        0.10        1.61      1.23 o 
   3  10  16       11.80       11.81      1.47 o 
   4  10  16        3.74        2.77      1.21 o 
   5  10  16        0.78       -0.18      0.91 o 
   6  10  16        2.11        0.69      0.96 o 
   1  11  16      158.12      159.30      5.28 o 
   2  11  16        0.36        0.90      1.02 o 
   3  11  16      165.67      186.21      9.34 o 
   4  11  16        0.43        1.38      0.98 o 
   5  11  16       43.46       49.28      3.79 o 
   0  12  16        7.69        6.52      1.85 o 
   1  12  16       15.20       16.26      1.28 o 
   2  12  16        2.60        3.89      1.72 o 
   3  12  16        0.46        0.68      1.05 o 
   1   1  17        6.27       15.52      3.36 o 
   2   1  17      226.82      240.22      7.75 o 
   3   1  17      325.96      326.97      8.37 o 
   4   1  17     1316.55     1331.59     40.18 o 
   5   1  17      250.48      232.18      5.11 o 
   6   1  17      657.74      698.99     20.07 o 
   7   1  17      125.46      145.99      4.17 o 
   8   1  17      198.41      198.78     11.20 o 
   9   1  17        0.13        0.30      3.18 o 
  10   1  17       35.04       28.67      1.57 o 
   0   2  17     1013.42     1029.07     30.23 o 
   1   2  17        0.48        3.04      3.47 o 
   2   2  17      174.50      169.08      6.28 o 
   3   2  17       42.98       42.87      2.17 o 
   4   2  17      668.73      657.41     48.72 o 
   5   2  17      501.92      526.72     42.73 o 
   6   2  17       61.07       70.37      5.31 o 
   7   2  17       59.43       62.92      6.66 o 
   8   2  17        9.01       11.83      3.54 o 
   9   2  17       27.38       21.59      4.25 o 
  10   2  17        1.49        0.59      0.60 o 
   1   3  17      156.51      183.53      9.08 o 
   2   3  17      669.44      672.42     14.23 o 
   3   3  17      325.92      323.52     10.55 o 
   4   3  17      623.39      613.08     16.22 o 
   5   3  17       44.39       58.25     13.17 o 
   6   3  17      595.26      626.57     76.49 o 
   7   3  17        4.31        0.33      1.34 o 
   8   3  17       27.41       32.92      3.91 o 
   9   3  17        0.76        1.12      0.96 o 
   0   4  17       46.14       49.30      7.15 o 
   1   4  17      170.37      177.06      6.59 o 
   2   4  17      605.03      585.49     11.74 o 
   3   4  17       34.73       31.39      1.80 o 
   4   4  17       10.51       11.42      2.62 o 
   5   4  17       28.44       25.91      5.45 o 
   6   4  17       22.43       28.95     11.15 o 
   7   4  17       11.67       15.01      5.32 o 
   8   4  17        5.10        2.91      2.54 o 
   9   4  17       76.54       84.36      8.74 o 
   1   5  17      359.21      324.47      8.66 o 
   2   5  17        4.15        2.98      2.24 o 
   3   5  17       37.76       35.91      1.92 o 
   4   5  17      276.59      289.33      6.85 o 
   5   5  17        0.17        0.49      1.30 o 
   6   5  17       86.89       97.65     44.95 o 
   7   5  17       18.40       14.94      2.25 o 
   8   5  17      156.30      180.41     35.47 o 
   9   5  17        3.24        1.66      6.54 o 
   0   6  17       12.69       14.46      4.06 o 
   1   6  17      122.14      115.73      5.25 o 
   2   6  17        1.12        0.14      1.63 o 
   3   6  17        2.55        3.39      1.55 o 
   4   6  17      144.30      150.42      3.89 o 
   5   6  17      282.04      299.62     12.05 o 
   6   6  17        0.57        3.11      1.25 o 
   7   6  17      128.74      138.58     57.50 o 
   8   6  17        0.59        2.04      1.55 o 
   1   7  17      297.30      271.03      9.43 o 
   2   7  17       40.45       36.87      2.43 o 
   3   7  17       84.83       83.01      2.69 o 
   4   7  17       49.59       51.93      2.26 o 
   5   7  17        5.97        4.20      2.05 o 
   6   7  17       20.04       15.72      3.12 o 
   7   7  17        0.98        0.11      2.00 o 
   8   7  17        8.86        7.44      6.24 o 
   0   8  17      194.50      198.42     14.79 o 
   1   8  17      192.39      187.96      6.50 o 
   2   8  17      192.90      194.09      5.21 o 
   3   8  17       98.05      101.15      3.09 o 
   4   8  17       80.99       86.80      2.88 o 
   5   8  17      410.25      434.08      8.97 o 
   6   8  17        0.22      132.65    202.62 o 
   7   8  17       39.15       43.76      1.91 o 
   1   9  17        5.12        6.64      1.67 o 
   2   9  17        1.05        1.17      1.22 o 
   3   9  17        1.59        4.45      1.10 o 
   4   9  17        0.86        2.87      1.11 o 
   5   9  17       25.07       26.16      1.87 o 
   6   9  17        7.97       12.03      1.75 o 
   0  10  17      122.09      126.54      6.45 o 
   1  10  17        5.05        5.11      1.52 o 
   2  10  17      269.65      293.62      8.74 o 
   3  10  17        5.91        9.35      1.08 o 
   4  10  17       64.47       73.87      5.56 o 
   5  10  17      123.26      126.03      5.00 o 
   1  11  17       12.85        8.36      1.33 o 
   2  11  17        5.22        5.10      1.15 o 
   3  11  17        7.95        6.08      1.99 o 
   4  11  17        1.92        2.61      1.32 o 
   0  12  17       49.99       52.17      3.80 o 
   1  12  17       19.80       18.78      1.36 o 
   0   0  18      155.02      136.11     15.20 o 
   1   0  18        7.00        9.76      4.08 o 
   2   0  18     1610.07     1607.42     45.94 o 
   3   0  18       31.39       40.58      5.82 o 
   4   0  18     1421.62     1432.88     29.72 o 
   5   0  18      426.05      410.32     10.76 o 
   6   0  18        5.06        6.47      1.99 o 
   7   0  18       84.52       99.71      6.25 o 
   8   0  18       48.70       40.99      7.42 o 
   9   0  18        0.74       -0.32      1.73 o 
   1   1  18       57.37       61.10      4.18 o 
   2   1  18        1.41       -0.75      2.08 o 
   3   1  18      131.48      150.58      7.23 o 
   4   1  18      118.95      121.36      4.30 o 
   5   1  18      289.72      296.55      6.37 o 
   6   1  18      552.38      574.33     15.60 o 
   7   1  18       43.18       41.21      2.81 o 
   8   1  18       29.16       24.04      3.84 o 
   9   1  18       19.56       20.28      8.16 o 
   0   2  18      446.55      432.89     17.47 o 
   1   2  18       33.39       34.68      3.49 o 
   2   2  18      669.56      658.06     15.55 o 
   3   2  18       10.34        9.32      1.63 o 
   4   2  18     1344.72     1428.61     36.04 o 
   5   2  18        1.32        2.14      0.90 o 
   6   2  18      163.45      184.97     18.24 o 
   7   2  18        4.27        1.51      1.22 o 
   8   2  18        2.29       -0.82      3.36 o 
   9   2  18       13.90       11.55      3.37 o 
   1   3  18      124.30      105.93      5.24 o 
   2   3  18      216.14      221.46      9.06 o 
   3   3  18        1.68        2.24      1.25 o 
   4   3  18      241.33      209.57      4.45 o 
   5   3  18       14.89       15.42      1.77 o 
   6   3  18        2.92        4.48      2.19 o 
   7   3  18        5.72        6.51      1.01 o 
   8   3  18        2.90        1.65      2.29 o 
   9   3  18        7.34        2.10      3.23 o 
   0   4  18      444.98      445.10     30.01 o 
   1   4  18      174.43      167.95      7.71 o 
   2   4  18     1135.29     1180.58     20.72 o 
   3   4  18        0.72        0.88      1.20 o 
   4   4  18       48.13       53.02      2.79 o 
   5   4  18      122.54      123.27      4.64 o 
   6   4  18       32.68       36.21     11.23 o 
   7   4  18        3.98        6.27      1.88 o 
   8   4  18       92.88      101.99      4.32 o 
   9   4  18        5.77        3.51      1.23 o 
   1   5  18        4.76        7.31      2.81 o 
   2   5  18       10.58       11.32      2.20 o 
   3   5  18       15.65       10.86      2.04 o 
   4   5  18      398.24      406.33      8.30 o 
   5   5  18        4.11        2.93      0.79 o 
   6   5  18      132.94      144.84      6.77 o 
   7   5  18        3.30        4.33      5.63 o 
   8   5  18       73.54       66.51      4.39 o 
   0   6  18     1089.27     1154.46     43.77 o 
   1   6  18      142.91      167.39      5.20 o 
   2   6  18       45.34       45.03      3.56 o 
   3   6  18      455.26      452.02      9.33 o 
   4   6  18       13.76       13.97      1.26 o 
   5   6  18       13.97       12.71      2.76 o 
   6   6  18        0.42        0.86      1.00 o 
   7   6  18        9.46        7.60      2.56 o 
   8   6  18       12.32       10.28      7.86 o 
   1   7  18        3.14        1.59      3.43 o 
   2   7  18        0.38        0.72      1.24 o 
   3   7  18        0.63       -0.40      1.09 o 
   4   7  18      548.68      558.62     10.79 o 
   5   7  18       29.74       22.96      2.44 o 
   6   7  18      458.41      472.91     24.83 o 
   7   7  18        0.31        1.46      3.50 o 
   0   8  18        1.80       -0.02      6.16 o 
   1   8  18       49.75       49.81      3.36 o 
   2   8  18       88.28       86.66      3.04 o 
   3   8  18        0.64       -0.57      1.24 o 
   4   8  18        0.05        1.22      1.10 o 
   5   8  18       71.21       69.15      2.53 o 
   6   8  18       11.54       13.90      3.59 o 
   7   8  18        0.79        3.19      1.43 o 
   1   9  18        9.34        9.17      3.03 o 
   2   9  18        4.33        3.95      1.22 o 
   3   9  18        1.68        2.37      0.94 o 
   4   9  18      157.90      169.17      5.69 o 
   5   9  18        3.10        1.37      1.13 o 
   6   9  18      152.61      149.57      5.12 o 
   0  10  18       25.17       17.73      2.77 o 
   1  10  18       10.40        9.95      1.72 o 
   2  10  18        5.16        7.63      1.19 o 
   3  10  18        0.06       -1.44      1.44 o 
   4  10  18        2.72        0.71      0.86 o 
   1  11  18        0.47       -0.61      1.62 o 
   2  11  18       76.41       90.70      6.07 o 
   3  11  18        3.46        3.82      1.24 o 
   1   1  19      494.61      437.86     10.97 o 
   2   1  19      125.81      134.67      4.31 o 
   3   1  19      467.07      418.91      9.94 o 
   4   1  19      121.17      114.75      3.29 o 
   5   1  19        0.26        4.54      3.45 o 
   6   1  19      267.58      246.20     10.44 o 
   7   1  19      177.23      207.00     11.98 o 
   8   1  19       30.26       31.03      3.06 o 
   9   1  19       36.11       38.47      3.14 o 
   0   2  19      732.15      742.22     23.94 o 
   1   2  19        1.91        4.82      2.50 o 
   2   2  19      725.86      753.95     14.81 o 
   3   2  19       94.84       88.49      3.27 o 
   4   2  19      389.73      401.32      8.33 o 
   5   2  19      119.14      116.28      9.66 o 
   6   2  19        4.10        5.49      3.28 o 
   7   2  19        5.08        4.26      8.73 o 
   8   2  19        4.40        4.95      3.69 o 
   9   2  19       44.77       44.39      3.00 o 
   1   3  19      276.16      230.77     11.88 o 
   2   3  19        9.13        7.75      1.98 o 
   3   3  19       93.63       77.58      2.71 o 
   4   3  19      159.18      151.76      3.74 o 
   5   3  19        0.89        3.33      2.50 o 
   6   3  19       34.69       29.24      7.85 o 
   7   3  19       27.94       18.79      3.58 o 
   8   3  19       24.56       16.19      8.13 o 
   9   3  19        9.10       10.75      3.47 o 
   0   4  19      321.15      369.09     15.63 o 
   1   4  19       87.87       78.09      5.53 o 
   2   4  19     1313.21     1333.17     25.47 o 
   3   4  19        0.13        0.59      1.25 o 
   4   4  19       22.00       23.11      1.50 o 
   5   4  19       18.78       16.37      1.45 o 
   6   4  19       16.78       16.19      3.90 o 
   7   4  19        9.93       15.59      2.01 o 
   8   4  19       14.69        9.60      3.12 o 
   1   5  19      425.99      379.25     12.01 o 
   2   5  19        2.01       -0.09      1.55 o 
   3   5  19       33.79       49.12      2.13 o 
   4   5  19       55.47       62.94      2.23 o 
   5   5  19       13.85       10.15      2.13 o 
   6   5  19       35.47       29.30      3.99 o 
   7   5  19        9.56        4.10      3.79 o 
   8   5  19       52.03       57.01     20.71 o 
   0   6  19      464.30      466.57     25.41 o 
   1   6  19        0.77        1.42      1.91 o 
   2   6  19        0.85        1.64      1.61 o 
   3   6  19      134.74      133.16      3.64 o 
   4   6  19      244.54      245.40      7.58 o 
   5   6  19      201.41      213.01      5.77 o 
   6   6  19        0.40        1.37      2.57 o 
   7   6  19       73.89       83.82      3.15 o 
   1   7  19       64.79       49.25      3.71 o 
   2   7  19        6.85        6.00      1.72 o 
   3   7  19       10.34        7.38      1.26 o 
   4   7  19        0.09        2.55      1.40 o 
   5   7  19       10.78       11.30      1.08 o 
   6   7  19        9.18        8.42      1.91 o 
   7   7  19        0.31        0.60      3.74 o 
   0   8  19       75.45       99.85      6.27 o 
   1   8  19        8.66        8.02      2.23 o 
   2   8  19      306.84      345.74      8.18 o 
   3   8  19        5.44        6.96      1.08 o 
   4   8  19       78.54       87.47      3.79 o 
   5   8  19       76.90       94.74      3.62 o 
   6   8  19        3.22        3.32      1.12 o 
   1   9  19       17.31       14.17      2.26 o 
   2   9  19        4.17        7.54      1.44 o 
   3   9  19       54.07       55.07      2.12 o 
   4   9  19       27.53       22.11      2.81 o 
   5   9  19        3.68        0.33      1.18 o 
   0  10  19       70.89       82.11      5.41 o 
   1  10  19       27.68       32.49      1.88 o 
   2  10  19      172.80      209.97     11.92 o 
   3  10  19        3.05        7.43      1.70 o 
   1  11  19        8.80        5.03      0.96 o 
   2  11  19       20.84       22.84      2.26 o 
   0   0  20       52.65       57.73      7.85 o 
   1   0  20        0.19       -0.39      3.61 o 
   2   0  20        9.93       10.13      2.46 o 
   3   0  20       65.50       59.81      4.17 o 
   4   0  20      352.94      379.84     11.55 o 
   5   0  20      563.60      575.05     18.19 o 
   6   0  20       60.30       51.40      3.36 o 
   7   0  20      123.19      117.28      5.57 o 
   8   0  20       19.56       15.55     19.85 o 
   9   0  20       88.39       40.16    118.14 o 
   1   1  20       29.33       30.34      3.31 o 
   2   1  20       37.73       31.70      2.12 o 
   3   1  20       66.15       58.21      4.64 o 
   4   1  20        2.42        0.75      1.34 o 
   5   1  20       17.15       21.18      4.19 o 
   6   1  20        2.22        2.09      5.96 o 
   7   1  20        7.63        4.93      2.29 o 
   8   1  20        3.31        2.75      9.98 o 
   0   2  20        1.78        1.97      4.30 o 
   1   2  20       30.70       27.27      2.90 o 
   2   2  20      145.95      159.61      4.79 o 
   3   2  20      320.87      313.94      7.18 o 
   4   2  20       84.98       79.29      2.69 o 
   5   2  20      429.93      435.49     13.05 o 
   6   2  20       25.38       20.25      2.23 o 
   7   2  20      160.41      170.33      8.78 o 
   8   2  20       29.14       35.18      2.34 o 
   1   3  20      322.81      338.18     11.44 o 
   2   3  20      201.75      199.92      6.44 o 
   3   3  20       94.57       90.55      3.23 o 
   4   3  20      117.39      120.43      3.33 o 
   5   3  20        3.62        1.76      1.39 o 
   6   3  20       91.49       91.70     10.63 o 
   7   3  20        0.37        0.86      3.15 o 
   8   3  20        2.94        2.38      5.35 o 
   0   4  20      182.96      213.61     10.15 o 
   1   4  20        6.28        7.62      3.22 o 
   2   4  20      130.40      119.13      4.33 o 
   3   4  20      164.44      171.52      4.57 o 
   4   4  20      135.22      131.09      3.51 o 
   5   4  20      110.94      124.97      6.22 o 
   6   4  20        9.50       10.58      2.52 o 
   7   4  20      109.92      123.05     15.10 o 
   8   4  20       23.34      -17.54    100.63 o 
   1   5  20       55.34       61.57      3.62 o 
   2   5  20       26.88       31.44      2.23 o 
   3   5  20       46.44       39.01      2.12 o 
   4   5  20        7.17        6.45      1.00 o 
   5   5  20       13.16        6.92      1.03 o 
   6   5  20        3.23        4.42      1.89 o 
   7   5  20        1.89        0.59      3.51 o 
   0   6  20      135.33      149.19      8.91 o 
   1   6  20       29.88       26.56      2.43 o 
   2   6  20       32.56       26.17      2.06 o 
   3   6  20       41.12       43.96      2.30 o 
   4   6  20       12.59       11.94      1.14 o 
   5   6  20        3.75        6.77      1.11 o 
   6   6  20        3.93        3.10      0.84 o 
   7   6  20        5.00        5.26      4.07 o 
   1   7  20      123.59      110.02      4.33 o 
   2   7  20       17.85       18.97      1.95 o 
   3   7  20       97.02       90.24      3.34 o 
   4   7  20       37.85       40.80      2.02 o 
   5   7  20       45.87       40.45      2.06 o 
   6   7  20        7.06        8.04      1.30 o 
   0   8  20        0.12       -0.78      2.29 o 
   1   8  20        4.44        5.29      1.97 o 
   2   8  20       46.91       45.20      2.29 o 
   3   8  20        2.79        4.95      1.48 o 
   4   8  20        2.53        3.94      0.95 o 
   5   8  20        8.46        8.33      2.27 o 
   1   9  20      207.63      194.10      6.88 o 
   2   9  20        1.04        1.63      1.46 o 
   3   9  20      250.70      235.71     24.58 o 
   0  10  20       61.14       68.72      5.07 o 
   1  10  20        8.22        7.64      1.13 o 
   2  10  20        6.91        5.38      1.76 o 
   3  10  20        4.41        9.63      1.38 o 
   1   1  21      134.03      149.98      5.47 o 
   2   1  21        1.44        0.44      1.58 o 
   3   1  21       24.23       25.19      2.03 o 
   4   1  21       20.10       22.84      1.51 o 
   5   1  21       77.55       81.52      2.27 o 
   6   1  21       13.74       16.90      3.83 o 
   7   1  21       25.78       24.86      1.87 o 
   8   1  21       10.18       57.59    103.17 o 
   0   2  21      102.54       94.66      9.03 o 
   1   2  21       71.31       68.77      4.27 o 
   2   2  21       25.56       26.51      1.97 o 
   3   2  21        2.42        3.54      1.45 o 
   4   2  21       78.27       67.99      2.48 o 
   5   2  21        0.12       -0.36      0.68 o 
   6   2  21       24.18       23.82      1.48 o 
   7   2  21       25.57       29.17      4.10 o 
   8   2  21       10.50        7.93     11.45 o 
   1   3  21       34.31       38.08      3.35 o 
   2   3  21        8.17        3.83      1.56 o 
   3   3  21      353.30      389.50      7.83 o 
   4   3  21       43.23       37.31      1.80 o 
   5   3  21       82.56       77.06      2.76 o 
   6   3  21       47.59       53.42      6.47 o 
   7   3  21       23.98       26.55      5.48 o 
   8   3  21      109.45      114.48    136.84 o 
   0   4  21      250.16      267.66     12.36 o 
   1   4  21        1.15        3.22      1.97 o 
   2   4  21        9.26        7.97      1.61 o 
   3   4  21       10.96        6.81      1.28 o 
   4   4  21       33.16       35.19      1.58 o 
   5   4  21       95.49      110.45      3.15 o 
   6   4  21       12.08       18.41      2.17 o 
   7   4  21       13.84       10.63      2.52 o 
   1   5  21       53.96       60.54      3.13 o 
   2   5  21      133.20      118.57      4.41 o 
   3   5  21      341.90      349.38      8.32 o 
   4   5  21      134.59      134.68      3.35 o 
   5   5  21        3.45        4.87      0.88 o 
   6   5  21       19.19       14.84      1.52 o 
   7   5  21        3.36        7.77      7.73 o 
   0   6  21      110.00      114.03     15.92 o 
   1   6  21       26.45       23.75      2.15 o 
   2   6  21      117.50      133.58      4.93 o 
   3   6  21      113.49      118.55      3.51 o 
   4   6  21        0.91       -0.74      0.74 o 
   5   6  21      120.03      116.55      3.70 o 
   6   6  21        6.50       12.30      1.12 o 
   1   7  21       18.31       19.16      2.11 o 
   2   7  21        0.80        1.41      1.38 o 
   3   7  21        3.11        5.57      1.30 o 
   4   7  21        1.96        2.16      0.96 o 
   5   7  21       10.79        6.50      1.12 o 
   6   7  21        0.04       -0.36      1.56 o 
   0   8  21       12.45       21.68      2.97 o 
   1   8  21        9.35        9.96      1.62 o 
   2   8  21       69.54       80.21      4.34 o 
   3   8  21       88.74      100.93      3.76 o 
   4   8  21       26.04       38.13      3.18 o 
   1   9  21       20.24       19.59      2.78 o 
   2   9  21        1.33        0.55      1.55 o 
   3   9  21       22.36       28.00      2.50 o 
   0  10  21       72.00       78.60      5.17 o 
   1  10  21        6.02        7.89      1.31 o 
   0   0  22      884.60      908.78     37.43 o 
   1   0  22       22.24       21.48      3.21 o 
   2   0  22      393.39      405.85     12.54 o 
   3   0  22        3.77       -0.74      1.75 o 
   4   0  22      145.32      163.64      5.56 o 
   5   0  22      143.99      169.38     10.77 o 
   6   0  22       82.73       92.87      4.02 o 
   7   0  22        7.48        4.51      4.25 o 
   1   1  22        1.11        2.09      2.44 o 
   2   1  22       18.91       19.36      1.90 o 
   3   1  22       38.33       39.89      2.05 o 
   4   1  22        5.65        5.01      1.04 o 
   5   1  22       56.04       49.37      2.05 o 
   6   1  22       31.67       32.56      2.29 o 
   7   1  22        4.80        2.27      3.49 o 
   0   2  22      336.91      339.50     12.90 o 
   1   2  22       72.29       66.70      4.52 o 
   2   2  22      186.81      186.05      4.39 o 
   3   2  22      118.02      129.82      3.87 o 
   4   2  22       35.38       34.64      1.70 o 
   5   2  22       31.36       33.15      1.54 o 
   6   2  22       10.34       12.57      1.76 o 
   7   2  22        0.17        2.09      4.81 o 
   1   3  22       17.42       19.25      2.43 o 
   2   3  22        1.80        1.70      1.45 o 
   3   3  22      407.27      421.82      8.05 o 
   4   3  22      136.20      153.71      3.94 o 
   5   3  22       20.00       16.67      1.22 o 
   6   3  22       10.68       13.13      2.48 o 
   7   3  22        7.05        5.00      1.05 o 
   0   4  22       56.62       60.16      4.90 o 
   1   4  22        1.30        2.36      1.76 o 
   2   4  22        7.45        5.60      1.50 o 
   3   4  22       86.68       72.61      2.43 o 
   4   4  22       28.16       30.19      1.57 o 
   5   4  22        0.38        0.51      1.08 o 
   6   4  22       27.96       28.67      2.35 o 
   1   5  22        6.04        9.00      2.05 o 
   2   5  22      107.00      112.67      3.73 o 
   3   5  22       20.35       22.41      1.63 o 
   4   5  22       75.48       86.73      2.58 o 
   5   5  22       27.41       29.63      1.77 o 
   6   5  22      100.81      117.60      3.86 o 
   0   6  22        1.03        0.54      3.44 o 
   1   6  22       13.61       11.89      1.88 o 
   2   6  22        7.36        6.43      1.51 o 
   3   6  22       25.83       31.36      1.65 o 
   4   6  22       33.83       35.78      2.54 o 
   5   6  22        0.68        1.89      1.02 o 
   6   6  22       10.10       12.75      1.88 o 
   1   7  22       25.54       31.14      2.16 o 
   2   7  22      108.51      117.46      4.86 o 
   3   7  22       14.71       24.12      1.38 o 
   4   7  22       94.28      109.05      3.75 o 
   5   7  22        0.42       -0.63      3.14 o 
   0   8  22      197.65      200.20      8.16 o 
   1   8  22        1.49        1.38      1.17 o 
   2   8  22        0.11        0.03      0.98 o 
   3   8  22       14.89       22.08      3.23 o 
   1   9  22       52.23       70.31      3.21 o 
   2   9  22       43.01       57.47      4.22 o 
   1   1  23      200.64      180.43      5.25 o 
   2   1  23       21.67       21.33      1.64 o 
   3   1  23       37.44       29.34      1.94 o 
   4   1  23       36.22       31.13      1.49 o 
   5   1  23        0.44        1.72      1.47 o 
   6   1  23       33.70       32.41      2.13 o 
   0   2  23        6.23        9.84      2.75 o 
   1   2  23        3.93        5.90      1.77 o 
   2   2  23      175.53      184.20      4.45 o 
   3   2  23        0.25        0.99      1.28 o 
   4   2  23       23.09       21.57      1.27 o 
   5   2  23       76.02       77.03      3.12 o 
   6   2  23       15.55       19.98      1.79 o 
   1   3  23        4.42        2.79      1.76 o 
   2   3  23        2.74        1.44      1.45 o 
   3   3  23        7.95       12.86      1.40 o 
   4   3  23       85.96       93.47      2.60 o 
   5   3  23        1.95        2.31      1.31 o 
   6   3  23       34.41       35.05      2.44 o 
   0   4  23       87.87       84.94      5.75 o 
   1   4  23       16.91       18.61      1.97 o 
   2   4  23       76.87       84.87      3.34 o 
   3   4  23      233.63      233.32      5.93 o 
   4   4  23      143.44      148.03      3.82 o 
   5   4  23        3.32        3.91      1.26 o 
   6   4  23        6.01        5.74      1.11 o 
   1   5  23       22.41       22.46      2.87 o 
   2   5  23       30.44       36.62      2.06 o 
   3   5  23       23.78       27.22      1.55 o 
   4   5  23       29.40       29.90      1.95 o 
   5   5  23        7.96        5.33      1.28 o 
   0   6  23      185.45      207.37      7.46 o 
   1   6  23      126.04      118.97      3.39 o 
   2   6  23      140.26      140.50      7.02 o 
   3   6  23        0.06        1.15      0.87 o 
   4   6  23       35.49       43.48      4.07 o 
   5   6  23        0.77        0.82      1.32 o 
   1   7  23       11.22        9.85      1.90 o 
   2   7  23        7.44        7.89      1.20 o 
   3   7  23        0.45        0.97      1.16 o 
   4   7  23        9.97        6.19      1.76 o 
   0   8  23      139.45      131.07      8.18 o 
   1   8  23       26.32       27.48      3.83 o 
   2   8  23       56.12       78.40      5.30 o 
   0   0  24       34.05       36.29      9.95 o 
   1   0  24       46.78       40.36      2.93 o 
   2   0  24       49.52       55.69      3.10 o 
   3   0  24       14.54       13.78      2.08 o 
   4   0  24       55.32       52.14      2.33 o 
   5   0  24        6.45        4.74      1.78 o 
   6   0  24       77.35       64.78      4.34 o 
   1   1  24        0.49        0.13      1.42 o 
   2   1  24        0.14       -0.10      1.27 o 
   3   1  24       17.76       20.42      1.51 o 
   4   1  24       14.38       12.94      0.98 o 
   5   1  24       41.17       42.09      1.80 o 
   6   1  24        2.48        4.21      1.53 o 
   0   2  24      101.12      125.25      5.25 o 
   1   2  24       22.32       24.06      1.73 o 
   2   2  24       59.69       62.18      2.62 o 
   3   2  24        0.30        0.03      1.17 o 
   4   2  24       23.27       16.58      1.04 o 
   5   2  24        4.96        7.43      1.32 o 
   6   2  24        2.06        4.07      0.94 o 
   1   3  24        2.63        3.00      1.41 o 
   2   3  24        5.12        5.82      1.43 o 
   3   3  24        0.78        1.77      1.08 o 
   4   3  24        0.46        0.38      0.95 o 
   5   3  24       57.87       61.98      3.42 o 
   6   3  24        0.05        0.49      1.25 o 
   0   4  24       26.94       21.93      3.67 o 
   1   4  24        3.41        3.45      1.37 o 
   2   4  24       41.05       40.64      1.91 o 
   3   4  24      126.46      128.67      5.19 o 
   4   4  24        7.54        5.19      0.98 o 
   5   4  24       39.86       35.53      2.02 o 
   1   5  24       95.27       87.16      2.84 o 
   2   5  24       12.86       12.70      1.35 o 
   3   5  24       33.71       38.78      2.96 o 
   4   5  24        0.27       -0.49      1.89 o 
   5   5  24       38.02       44.51      3.36 o 
   0   6  24        1.59        0.44      1.82 o 
   1   6  24        2.75        4.14      1.29 o 
   2   6  24       52.43       52.66      2.38 o 
   3   6  24        1.58        1.30      1.11 o 
   1   7  24      114.62      122.90      4.52 o 
   2   7  24       31.07       33.30      1.88 o 
   1   1  25      340.84      392.36      7.62 o 
   2   1  25        0.22        0.73      1.13 o 
   3   1  25      157.39      175.75      4.21 o 
   4   1  25      141.60      174.40      5.11 o 
   5   1  25       70.16       78.93      3.11 o 
   0   2  25        0.99        0.38      2.71 o 
   1   2  25        7.07        7.79      1.37 o 
   2   2  25        5.46        7.11      1.27 o 
   3   2  25        2.62        1.43      1.21 o 
   4   2  25       11.98       11.36      1.36 o 
   5   2  25        5.37        6.93      1.21 o 
   1   3  25       75.49       86.64      2.40 o 
   2   3  25        0.01        2.11      1.18 o 
   3   3  25       30.35       36.57      2.41 o 
   4   3  25        0.83        0.14      1.23 o 
   5   3  25        0.71        3.03      1.52 o 
   0   4  25       69.87       83.41      3.56 o 
   1   4  25        1.46       -0.09      1.17 o 
   2   4  25       22.29       20.63      2.16 o 
   3   4  25       64.64       72.05      3.34 o 
   4   4  25        0.00       -0.36      1.35 o 
   1   5  25        3.51        4.79      1.20 o 
   2   5  25        5.83        4.90      1.11 o 
   3   5  25        8.05       11.70      1.53 o 
   0   6  25        0.17        0.37      1.69 o 
   1   6  25        1.08        0.48      1.10 o 
   2   6  25        4.43        5.56      0.92 o 
   1   0  26       18.43       18.58      2.30 o 
   2   0  26       49.66       43.54      2.43 o 
   3   0  26       74.47       75.86      4.63 o 
   4   0  26       32.53       15.82      3.16 o 
   1   1  26        0.63        0.95      1.18 o 
   2   1  26        2.78        1.53      1.00 o 
   3   1  26        3.28        4.60      0.82 o 
   4   1  26       21.83       21.96      1.80 o 
   0   2  26       30.58       31.27      2.18 o 
   1   2  26        6.48        5.79      1.18 o 
   2   2  26       81.02       68.60      2.35 o 
   3   2  26        0.96        1.48      0.72 o 
   4   2  26        0.14       -0.74      3.15 o 
   1   3  26        0.86        2.14      1.08 o 
   2   3  26        2.58        2.76      1.00 o 
   3   3  26        6.66       12.84      3.29 o 
   0   4  26       20.75       16.03      2.14 o 
   1   4  26        6.81        5.38      1.14 o 
   2   4  26        1.59        2.43      0.91 o 
   1   5  26       55.81       62.10      3.17 o 
   2   5  26       25.34       29.75      2.56 o 
   1   1  27        1.79        2.71      0.95 o 
   2   1  27       32.09       43.46      1.93 o 
   0   2  27        0.09        1.80      1.22 o 
   1   2  27        9.20        7.05      1.06 o 
   2   2  27        3.33        3.73      1.07 o 
   1   3  27        1.08       -0.55      1.00 o 
   2   3  27       62.51       71.43      3.19 o 
                                                 
